# Supplementary material for: Overexpressing the ClpC AAA+ unfoldase accelerates developmental cycle progression in Chlamydia trachomatis
Source: mBio. 2024 Nov 22;16(1):e02870-24. doi: 10.1128/mbio.02870-24 (PMC11708050; doi:10.1128/mbio.02870-24)
Supplement: Supplemental Tables — Tables S1-S8. [file mbio.02870-24-s0003.xlsx]

## Sheet: Table of Contents
Table of Contents
Table S1	Summary of Sequencing Results
Table S2	RNA-sequencing Summary List
Table S3	Glycogen Genes
Table S4	Bacterial Membrane Associated Genes
Table S5	Other RNA-sequencing Based Late Genes
Table S6	σ-regulated genes
Table S7	Secretion Associated Genes
Table S8	Primer List
Method for Selecting Genes for Tables:
Genes were selected as "significant" for our study if they had a false discovery rate and adjusted Bonferroni p value < 0.05, and a greater than 2-fold change in transcripts. These genes were catagorized based on previous characterizations, or their estimated function based on primary sequence homology.

## Sheet: Table S1
Parameter	Average Per Sample
Number of Reads	42441903
Reads Mapped	119761
% of Reads Mapped to Ctr	0.666667
% Ctr Reads: Protein Coding	99.3183
% Ctr Reads: rRNA	0.68
Est. Genome Coverage (Fold)	25.1145
Estimated genome coverage calculated by multiplying reads mapped to Chlamydia by 100 (bp per read), multiplying by % Ctr reads—protein coding and dividing by bp in the genome (1,038,842).

## Sheet: Table S2
				Fold Change (F.C.) Highlights:	F.C. < -2	0 < |1.5|	|1.5| < |2|	2 < F.C.
Gene ID	Ctr D ORF	Gene length	Name	Protein Names	Max group mean	Log₂ fold change	Fold change	P-value	FDR p-value
CTL0575	CT323	222	infA2	Translation initiation factor IF-1	1148.35	-2.15739	-4.46106	3.65203e-05	0.000156792
CTL0782	CT520	219	rpmC	50S ribosomal protein L29	1524.36	-1.84801	-3.60003	0.000135775	0.000515943
CTL0832	CT569	330	gspG	General secretion pathway protein G	718.73	-1.80834	-3.5024	0.000348009	0.00119989
CTL0053	CT684	1452	CTL0053	Uncharacterized protein	458.306	-1.65778	-3.15531	3.60455e-08	2.77488e-07
CTL0419	CT163	1530	CTL0419	Putative membrane protein	140.14	-1.56138	-2.95135	0.00120198	0.00368856
CTL0060	CT691	675	CTL0060	Uncharacterized protein	9437.72	-1.51583	-2.85964	1.05353e-35	4.27638e-34
CTL0092	CT723	726	CTL0092 (yjbC)	Pseudouridine synthase (EC 5.4.99.-)	1241.52	-1.49363	-2.81598	1.79782e-09	1.68995e-08
CTL0843	CT580	984	CTL0843	S-adenosylmethionine/S-adenosylhomocysteine transporter (SAM/SAH transporter) (SAMHT)	203.077	-1.48338	-2.79603	0.0018712	0.00555145
CTL0875	CT611	732	CTL0875	F420_ligase domain-containing protein	2020.29	-1.43012	-2.6947	1.49341e-07	1.02586e-06
CTL0876	CT612	480	folA	Dihydrofolate reductase	2869.55	-1.4128	-2.66253	4.72155e-07	2.92802e-06
CTL0887	CT623	1302	CTL0887	Putative exported protein	7876.56	-1.40717	-2.65217	1.66022e-27	5.29493e-26
CTL0779	CT517	336	rplX	50S ribosomal protein L24	2451.63	-1.3367	-2.52573	2.40099e-07	1.62431e-06
CTL0836	CT573	1230	CTL0836	Putative exported protein	435.986	-1.30494	-2.47073	1.86923e-05	8.60424e-05
CTL0877	CT613	1353	folP	2-amino-4-hydroxy-6-hydroxymethyldihydropteridi ne pyrophosphokinase	5819.51	-1.29688	-2.45697	1.03277e-31	3.54715e-30
CTL0878	CT614	375	folX	7,8-dihydroneopterin aldolase (EC 4.1.2.25)	1865.31	-1.29645	-2.45624	1.72464e-05	8.10582e-05
CTL0009	CT641	1680	CTL0009 (ygeD)	Putative membrane efflux protein	1436.74	-1.26013	-2.39518	7.0287e-06	3.58664e-05
CTL0762	CT500	426	ndk	Nucleoside diphosphate kinase (NDK) (NDP kinase) (EC 2.7.4.6) (Nucleoside-2-P kinase)	6535.13	-1.25343	-2.38407	9.28327e-08	6.68545e-07
CTL0233	CT858	1806	cpa	Putative exported protease	2715.57	-1.25189	-2.38154	8.75761e-26	2.52276e-24
CTL0061	CT692	1281	CTL0061	Phosphate transporter	1985.72	-1.25127	-2.38051	6.72397e-06	3.47081e-05
CTL0882	CT618	801	CTL0882	Putative membrane protein	1649.76	-1.24035	-2.36256	8.3194e-06	4.17372e-05
CTL0785	CT523	336	rplV	50S ribosomal protein L22	4676.82	-1.22319	-2.33462	3.97402e-05	0.000168991
CTL0016	CT648	1275	CTL0016	Putative membrane protein	562.545	-1.21046	-2.31411	1.88636e-06	1.0712e-05
CTL0660	CT403	810	CTL0660 (yjfH)	23S rRNA methyltransferase	535.834	-1.19272	-2.28584	9.28898e-05	0.000371976
CTL0058	CT689	831	dppF	ABC transport protein, ATPase component	358.536	-1.19171	-2.28424	0.00605799	0.0156805
CTL0799	CT537	474	CTL0799 (yjeE)	Putative nucleotide-binding protein	1561.43	-1.17817	-2.2629	1.8953e-06	1.0712e-05
CTL0076	CT707	1329	tig	Trigger factor (TF) (EC 5.2.1.8) (PPIase)	3663.34	-1.17622	-2.25984	2.48939e-24	6.53832e-23
CTL0046	CT677	540	rrf	Ribosome-recycling factor (RRF) (Ribosome-releasing factor)	4061.77	-1.17589	-2.25933	2.19542e-15	3.69908e-14
CTL0890	CT626	630	rpsD	30S ribosomal protein S4	3158.1	-1.17199	-2.25323	3.02469e-12	4.03142e-11
CTL0072	CT703	1473	engA	GTPase Der (GTP-binding protein EngA)	635.574	-1.14443	-2.21058	3.70126e-07	2.36088e-06
CTL0049	CT680	849	rpsB	30S ribosomal protein S2	7354.48	-1.13674	-2.19884	9.19403e-27	2.83113e-25
CTL0677	CT420	324	rplU	50S ribosomal protein L21	2690.22	-1.13457	-2.19553	3.99693e-06	2.13728e-05
CTL0168	CT799	558	rplY (ctc)	50S ribosomal protein L25 (General stress protein CTC)	3688.24	-1.122	-2.17648	1.60844e-11	1.96759e-10
CTL0560	CT308	1776	atpA	V-type ATP synthase alpha chain (EC 7.1.2.2) (V-ATPase subunit A)	595.55	-1.11547	-2.16665	1.44947e-08	1.23274e-07
CTL0067	CT698	1335	trmE	tRNA modification GTPase MnmE (EC 3.6.-.-)	207.326	-1.11323	-2.16329	0.00521232	0.0137304
CTL0786	CT524	267	rpsS	30S ribosomal protein S19	7742.48	-1.10845	-2.15614	6.63191e-12	8.46042e-11
CTL0206	CT834	186	rpmI	50S ribosomal protein L35	2695.83	-1.10486	-2.15078	0.000269452	0.000951071
CTL0669	CT412	2928	pmpA	Polymorphic outer membrane protein	583.507	-1.10313	-2.1482	2.63164e-07	1.73607e-06
CTL0048	CT679	849	tsf	Elongation factor Ts (EF-Ts)	6219.5	-1.09642	-2.13823	1.4673e-18	2.84848e-17
CTL0756	CT495	1623	CTL0756	ADP,ATP carrier protein	751.593	-1.08626	-2.12323	1.06007e-07	7.47135e-07
CTL0789	CT527	669	rplD	50S ribosomal protein L4	5296.14	-1.07743	-2.11027	3.30416e-08	2.58826e-07
CTL0571	CT319	426	rplK	50S ribosomal protein L11	4874.44	-1.06887	-2.09779	6.7398e-12	8.47696e-11
CTL0774	CT512	498	rpsE	30S ribosomal protein S5	5553.25	-1.05757	-2.08143	7.51128e-09	6.70757e-08
CTL0662	CT405	600	ribC	Riboflavin synthase alpha chain	1781.84	-1.04456	-2.06274	7.96033e-08	5.8267e-07
CTL0788	CT526	336	rplW	50S ribosomal protein L23	2201.39	-1.04308	-2.06063	2.40663e-05	0.000107996
CTL0005	CT637	1203	aspC_1 (tyrB)	Aminotransferase (EC 2.6.1.-)	1024.84	-1.02974	-2.04165	4.63906e-07	2.89698e-06
CTL0496	CT244	1197	CTL0496	Uncharacterized protein	190.094	-1.02455	-2.03433	0.010201	0.0253041
CTL0784	CT522	675	rpsC	30S ribosomal protein S3	3441.93	-1.0216	-2.03017	0.000196613	0.000716633
CTL0834	CT571	1506	gspE	General secretion pathway protein E	581.241	-1.01644	-2.02292	1.99195e-05	9.1221e-05
CTL0616	CT362	1296	lysC	Aspartokinase (EC 2.7.2.4)	7340.97	-1.01028	-2.0143	3.19378e-15	5.18554e-14
CTL0833	CT570	1176	gspF	General secretion pathway protein F	277.05	-1.00382	-2.00531	0.007509	0.0191041
CTL0171	CT802	246	rpsR	30S ribosomal protein S18	2500.04	-0.998195	-1.9975	0.00016242	0.000606867
CTL0054	CT685	768	CTL0054	ABC transporter ATP-binding protein	528.363	-0.989553	-1.98557	0.00139854	0.00423353
CTL0773	CT511	435	rplO	50S ribosomal protein L15	5385.33	-0.989336	-1.98527	0.000333673	0.00115492
CTL0047	CT678	738	pyrH	Uridylate kinase (UK) (EC 2.7.4.22) (Uridine monophosphate kinase) (UMP kinase) (UMPK)	9181.93	-0.981485	-1.9745	6.19407e-20	1.31698e-18
CTL0881	CT617	297	rpsT	30S ribosomal protein S20	2321.45	-0.981176	-1.97407	9.81619e-05	0.000391333
CTL0874	CT610	696	CTL0874	TENA_THI-4 domain-containing protein	2559.93	-0.976574	-1.96779	1.32083e-08	1.13414e-07
CTL0059	CT690	966	dppD	ABC transport protein, ATPase component	1227.38	-0.976254	-1.96735	1.83934e-05	8.55486e-05
CTL0781	CT519	252	rpsQ	30S ribosomal protein S17	1309.43	-0.974989	-1.96563	0.00957775	0.0238909
CTL0658	CT401	1239	gltT	Sodium:dicarboxylate symport protein	1414.79	-0.974325	-1.96472	3.27457e-08	2.58778e-07
CTL0486	CT234	2787	CTL0486	Putative membrane transport protein	237.978	-0.974065	-1.96437	0.000178891	0.000657531
CTL0618	CT364	762	dapB	4-hydroxy-tetrahydrodipicolinate reductase (HTPA reductase) (EC 1.17.1.8)	2976.32	-0.966863	-1.95459	0.000553657	0.00185534
CTL0697	CT438	474	rpsG	30S ribosomal protein S7	4705.9	-0.958513	-1.94331	0.000808583	0.00259735
CTL0617	CT363	1005	asd	Aspartate-semialdehyde dehydrogenase	2177.64	-0.944339	-1.92431	0.000639503	0.00211306
CTL0169	CT800	540	pth	Peptidyl-tRNA hydrolase (PTH) (EC 3.1.1.29)	1935.43	-0.934883	-1.91174	1.46895e-06	8.63007e-06
CTL0791	CT529	897	CTL0791	Putative membrane protein	1339.72	-0.933958	-1.91051	7.4896e-06	3.80012e-05
CTL0154	CT786	138	rpmJ (rl36)	50S ribosomal protein L36	6696.71	-0.923794	-1.8971	0.000271688	0.000955188
CTL0164	CT795	492	CTL0164	Putative exported protein	2834.25	-0.922999	-1.89605	0.000328581	0.00114172
CTL0548	CT296	468	CTL0548	Uncharacterized protein	1040.56	-0.919134	-1.89098	0.000515546	0.00174387
CTL0570	CT318	699	rplA	50S ribosomal protein L1	4916.7	-0.912955	-1.8829	9.68872e-08	6.92162e-07
CTL0153	CT784	363	rnpA_1	Ribonuclease P protein component (RNase P protein) (RNaseP protein) (EC 3.1.26.5) (Protein C5)	2269.85	-0.908512	-1.87711	0.000140269	0.000528525
CTL0567	CT315	3759	rpoB	DNA-directed RNA polymerase subunit beta (RNAP subunit beta) (EC 2.7.7.6) (RNA polymerase subunit beta) (Transcriptase subunit beta)	6492.86	-0.90455	-1.87196	1.59466e-16	2.84807e-15
CTL0569	CT317	519	rplJ	50S ribosomal protein L10	5819.77	-0.903114	-1.8701	1.52701e-06	8.91256e-06
CTL0787	CT525	855	rplB	50S ribosomal protein L2	5902.3	-0.899644	-1.86561	6.02388e-16	1.03449e-14
CTL0835	CT572	2283	gspD	General secretion pathway protein D	518.579	-0.89866	-1.86433	2.81173e-05	0.000124301
CTL0659	CT402	1110	CTL0659 (lpxK)	Tetraacyldisaccharide 4'-kinase (EC 2.7.1.130) (Lipid A 4'-kinase)	3042.47	-0.89332	-1.85745	4.18315e-06	2.22354e-05
CTL0777	CT515	402	rpsH	30S ribosomal protein S8	3437.82	-0.880389	-1.84087	5.73243e-07	3.51651e-06
CTL0476	CT223	807	CTL0476	Candidate inclusion membrane protein	1609.05	-0.869759	-1.82736	0.000665899	0.0021782
CTL0771	CT509	369	rpsM	30S ribosomal protein S13	6860.02	-0.867984	-1.82511	6.01131e-08	4.51101e-07
CTL0117	CT748	3240	mfd	Transcription-repair-coupling factor (TRCF) (EC 3.6.4.-)	654.951	-0.854905	-1.80864	3.89456e-09	3.54881e-08
CTL0760	CT498	1833	gidA	tRNA uridine 5-carboxymethylaminomethyl modification enzyme MnmG (Glucose-inhibited division protein A)	2036.48	-0.854447	-1.80807	4.63165e-13	6.78044e-12
CTL0615	CT361	861	dapA	Dihydrodipicolinate synthase	6969.35	-0.85014	-1.80268	1.25708e-16	2.29097e-15
CTL0172	CT803	504	rplI	50S ribosomal protein L9	4005.14	-0.849296	-1.80162	1.52648e-08	1.27397e-07
CTL0768	CT506	426	rplQ	50S ribosomal protein L17	5728.26	-0.846585	-1.79824	1.14976e-07	8.02137e-07
CTL0559	CT307	1317	atpB	V-type ATP synthase beta chain (V-ATPase subunit B)	931.181	-0.84481	-1.79603	0.00101965	0.00319489
CTL0281	CT026	351	rpsP	30S ribosomal protein S16	2686.23	-0.843112	-1.79392	0.000130054	0.000496315
CTL0055	CT686	1188	CTL0055	Uncharacterized protein	455.501	-0.841889	-1.7924	0.000973128	0.00308157
CTL0790	CT528	666	rplC	50S ribosomal protein L3	3329.83	-0.840344	-1.79048	0.00275003	0.00782094
CTL0469	CT217	765	CTL0469 (ydaO)	ATP_bind_3 domain-containing protein	747.488	-0.838937	-1.78873	0.000651358	0.00213847
CTL0891	CT627	984	CTL0891 (yceA)	UPF0176 protein CTL0891	982.103	-0.837266	-1.78666	0.000116197	0.000451148
CTL0238	CT863	1449	CTL0238	Uncharacterized protein	1169.43	-0.832211	-1.78041	1.76861e-06	1.01242e-05
CTL0184	CT813	795	CTL0184	Candidate inclusion membrane protein	573.372	-0.828506	-1.77584	0.00237795	0.00689452
CTL0282	CT027	1059	trmD	tRNA (guanine-N(1)-)-methyltransferase (EC 2.1.1.228) (M1G-methyltransferase) (tRNA [GM37] methyltransferase)	2010.05	-0.825342	-1.77195	0.00265819	0.00758391
CTL0205	CT833	561	infC	Translation initiation factor IF-3	7220.23	-0.821452	-1.76718	4.85658e-12	6.37783e-11
CTL0778	CT516	543	rplE	50S ribosomal protein L5	5687.65	-0.81422	-1.75835	8.96112e-06	4.42115e-05
CTL0800	CT538	717	CTL0800	Uncharacterized protein	4018.02	-0.813708	-1.75772	1.04756e-05	5.13997e-05
CTL0566	CT314	4191	rpoC	DNA-directed RNA polymerase subunit beta' (RNAP subunit beta') (EC 2.7.7.6) (RNA polymerase subunit beta') (Transcriptase subunit beta')	4483.39	-0.807343	-1.74999	3.17823e-11	3.83536e-10
CTL0155	CT787	306	rpsN (rs14)	30S ribosomal protein S14	3416.3	-0.806632	-1.74912	4.57432e-05	0.000190881
CTL0192	CT820	855	ftsY	Signal recognition particle receptor FtsY (SRP receptor)	721.129	-0.802903	-1.74461	0.00169089	0.00503323
CTL0783	CT521	417	rplP	50S ribosomal protein L16	1155.44	-0.798798	-1.73965	0.00460622	0.0123154
CTL0866	CT603	588	ahpC	Thioredoxin peroxidase	3444.46	-0.791185	-1.7305	1.3534e-07	9.36887e-07
CTL0772	CT510	1374	secY	Protein translocase subunit SecY	4741.84	-0.78578	-1.72402	7.29026e-13	1.05003e-11
CTL0696	CT437	2085	fusA	Elongation factor G (EF-G)	5769.78	-0.782526	-1.72014	6.53917e-11	7.78597e-10
CTL0234	CT859	924	ispH (lytB)	4-hydroxy-3-methylbut-2-enyl diphosphate reductase (HMBPP reductase) (EC 1.17.7.4)	3045	-0.780353	-1.71755	7.83601e-10	7.87285e-09
CTL0595	CT341	1179	dnaJ	Chaperone protein DnaJ	2626.63	-0.775867	-1.71222	3.03356e-05	0.000132145
CTL0813	CT551	1314	dacC	D-alanyl-D-alanine carboxypeptidase	345.619	-0.765188	-1.69959	0.00360878	0.0100708
CTL0895	CT631	255	CTL0895	Uncharacterized protein	2143.97	-0.762628	-1.69658	0.00499003	0.0131837
CTL0798	CT536	753	dnaQ2	DNA polymerase III, epsilon chain	1738.84	-0.759512	-1.69292	0.00474469	0.0125727
CTL0780	CT518	369	rplN	50S ribosomal protein L14	5233.97	-0.758075	-1.69123	0.000107507	0.000422923
CTL0215	CT843	270	rpsO	30S ribosomal protein S15	9971.64	-0.744207	-1.67505	6.3655e-07	3.86693e-06
CTL0661	CT404	828	CTL0661	N6-adenine-specific DNA methylase	677.095	-0.743839	-1.67463	0.00230499	0.00672665
CTL0139	CT770	1257	fabF	3-oxoacyl-[acyl-carrier-protein] synthase 2 (EC 2.3.1.179)	2840.5	-0.740435	-1.67068	7.71775e-10	7.87285e-09
CTL0280	CT025	1347	ffh	Signal recognition particle, subunit FFH/SRP54	1063.73	-0.739391	-1.66947	0.00253587	0.00730495
CTL0769	CT507	1134	rpoA	DNA-directed RNA polymerase subunit alpha (RNAP subunit alpha) (EC 2.7.7.6) (RNA polymerase subunit alpha) (Transcriptase subunit alpha)	5213.98	-0.738692	-1.66866	1.29955e-11	1.6118e-10
CTL0285	CT030	618	gmk	Guanylate kinase (EC 2.7.4.8) (GMP kinase)	1318.97	-0.725662	-1.65366	0.00060197	0.00199836
CTL0770	CT508	399	rpsK	30S ribosomal protein S11	6417.6	-0.724108	-1.65188	2.4326e-06	1.35769e-05
CTL0011	CT643	2574	topA	DNA topoisomerase 1 (EC 5.6.2.2) (DNA topoisomerase I)	741.338	-0.719193	-1.64626	2.88719e-05	0.000126385
CTL0170	CT801	339	rpsF	30S ribosomal protein S6	11989.6	-0.716685	-1.6434	2.42289e-07	1.6268e-06
CTL0424	CT171	762	trpA	Tryptophan synthase alpha chain (EC 4.2.1.20)	529.755	-0.716495	-1.64319	0.00894193	0.0224302
CTL0602	CT348	1590	CTL0602 (yjjK)	ABC transporter, ATP-binding component	3737.58	-0.716351	-1.64302	1.29668e-09	1.25863e-08
CTL0776	CT514	552	rplF	50S ribosomal protein L6	3693.2	-0.712704	-1.63887	3.10418e-07	2.00872e-06
CTL0609	CT355	1062	CTL0609	Putative exported protein	2477.38	-0.711241	-1.63721	5.82998e-06	3.02684e-05
CTL0208	CT836	1029	pheS	Phenylalanine--tRNA ligase alpha subunit (EC 6.1.1.20) (Phenylalanyl-tRNA synthetase alpha subunit) (PheRS)	3277.11	-0.706538	-1.63188	2.80049e-05	0.000124301
CTL0879	CT615	1716	rpoD	RNA polymerase sigma factor SigA Sigma-66	1084.39	-0.704582	-1.62967	7.47152e-05	0.000303276
CTL0572	CT320	549	nusG	Transcription termination/antitermination protein NusG	1210.04	-0.701274	-1.62594	0.00702123	0.0179655
CTL0542	CT290	678	CTL0542 (pstN_1?)	PTS-family membrane transport protein IIA component	1400.87	-0.698557	-1.62288	0.00149985	0.00451134
CTL0473	CT221	897	CTL0473 (yqfU)	Putative exported protein	968.695	-0.695423	-1.61936	0.00115826	0.00356665
CTL0568	CT316	393	rplL	50S ribosomal protein L7/L12	11652.5	-0.694023	-1.61779	7.43582e-11	8.62362e-10
CTL0056	CT687	1206	sufS (yfhO_1?)	Cysteine desulfurase (EC 2.8.1.7)	472.531	-0.687857	-1.61089	0.00437684	0.0117892
CTL0020	CT652	1491	recD_1	Exodeoxyribonuclease V alpha chain	260.475	-0.684528	-1.60718	0.0139104	0.0335729
CTL0284	CT029	654	rnhB	Ribonuclease HII (RNase HII) (EC 3.1.26.4)	1715.74	-0.683848	-1.60642	0.0011495	0.00355192
CTL0004	CT636	2148	greA	Transcription elongation factor GreA (Transcript cleavage factor GreA)	1118.7	-0.675484	-1.59713	2.47364e-05	0.000110448
CTL0695	CT436	318	rpsJ	30S ribosomal protein S10	10247.5	-0.674172	-1.59568	0.000107413	0.000422923
CTL0118	CT749	2628	alaS	Alanine--tRNA ligase (EC 6.1.1.7) (Alanyl-tRNA synthetase) (AlaRS)	857.046	-0.659286	-1.5793	0.0131085	0.0318962
CTL0805	CT543	1287	hisS	Histidine--tRNA ligase (EC 6.1.1.21) (Histidyl-tRNA synthetase) (HisRS)	999.296	-0.652064	-1.57141	0.00778083	0.0196835
CTL0775	CT513	372	rplR	50S ribosomal protein L18	1615.77	-0.643278	-1.56187	0.015568	0.0370726
CTL0365	CT110	1635	hsp60_1	60 kDa chaperonin (GroEL protein) (Protein Cpn60)	7302.47	-0.637989	-1.55616	5.88666e-08	4.48712e-07
CTL0352	CT097	1305	nusA	Transcription termination/antitermination protein NusA	3828.37	-0.631591	-1.54927	5.13317e-09	4.63022e-08
CTL0434	CT182	765	kdsB	3-deoxy-manno-octulosonate cytidylyltransferase (EC 2.7.7.38) (CMP-2-keto-3-deoxyoctulosonic acid synthase) (CKS) (CMP-KDO synthase)	920.563	-0.621363	-1.53833	0.00833039	0.0210142
CTL0373	CT118	504	incG	Inclusion membrane protein G	2109.19	-0.616283	-1.53292	0.000550634	0.00185534
CTL0688	CT429	990	CTL0688	Uncharacterized protein	3086	-0.61567	-1.53227	0.000761934	0.00246524
CTL0613	CT359	591	CTL0613	Biotin transporter	3045.85	-0.61557	-1.53216	0.000138588	0.000524403
CTL0766	CT504	867	CTL0766	Uncharacterized protein	3005.85	-0.613008	-1.52944	0.0001823	0.000667189
CTL0283	CT028	366	rplS	50S ribosomal protein L19	2291.42	-0.598566	-1.51421	0.0058895	0.0152887
CTL0150	CT781	1581	lysS	Lysine--tRNA ligase (EC 6.1.1.6) (Lysyl-tRNA synthetase) (LysRS)	637.544	-0.59823	-1.51386	0.00090754	0.0028944
CTL0654	CT397	2085	vacB	Ribonuclease R (RNase R) (EC 3.1.13.1)	1488.3	-0.595978	-1.5115	0.000804717	0.00259427
CTL0070	CT701	2910	secA	Protein translocase subunit SecA	1958.2	-0.592915	-1.50829	1.04588e-09	1.02634e-08
CTL0381	CT126	390	rpsI	30S ribosomal protein S9	1914.68	-0.589828	-1.50507	0.00534015	0.0140257
CTL0227	CT854	1770	CTL0227	ABC transporter permease	406.1	-0.585289	-1.50034	0.010678	0.026341
CTL0138	CT769	360	CTL0138 (ybeB)	Ribosomal silencing factor RsfS	3799.83	-0.584718	-1.49975	0.00108944	0.0033898
CTL0069	CT700	1326	CTL0069	Putative exported protein	731.91	-0.584169	-1.49918	0.00260925	0.00749216
CTL0655	CT398	765	cdsZ	zf-RING_7 domain-containing protein	2199.54	-0.572987	-1.4876	0.000208276	0.00074996
CTL0557	CT305	1950	atpI	V-type sodium ATP synthase subunit I	519.13	-0.569087	-1.48358	0.00196175	0.0057908
CTL0679	CT421.1	162	CTL0679	Uncharacterized protein	4273.2	-0.559694	-1.47396	0.0135056	0.0326842
CTL0075	CT706	612	clpP_1	ATP-dependent Clp protease proteolytic subunit (EC 3.4.21.92) (Endopeptidase Clp)	3090.83	-0.556126	-1.47032	0.000129267	0.000495431
CTL0694	CT435	1053	CTL0694 (cysJ)	Putative oxidoreductase	1302.67	-0.548853	-1.46292	0.0210407	0.0489306
CTL0140	CT771	453	CTL0140	Nudix hydrolase domain-containing protein	1987.33	-0.535646	-1.44959	0.00855008	0.0215077
CTL0353	CT098	1710	rpsA	SSU ribosomal protein S1P	6798.7	-0.521271	-1.43522	1.62222e-05	7.70553e-05
CTL0520	CT268	780	amiA	N-acetylmuramoyl-L-alanine amidase	2166.78	-0.517596	-1.43157	0.000994639	0.00312751
CTL0074	CT705	1260	clpX	ATP-dependent Clp protease ATP-binding subunit ClpX	2064.53	-0.51061	-1.42465	0.000253325	0.000897695
CTL0183	CT812	4593	pmpD	Polymorphic outer membrane protein	1823.59	-0.502124	-1.4163	0.000110515	0.000432849
CTL0804	CT542	1749	aspS	Aspartate--tRNA(Asp/Asn) ligase (EC 6.1.1.23) (Aspartyl-tRNA synthetase) (AspRS) (Non-discriminating aspartyl-tRNA synthetase) (ND-AspRS)	1373.08	-0.49142	-1.40583	0.00652508	0.0167922
CTL0807	CT545	3714	dnaE	DNA polymerase III subunit alpha (EC 2.7.7.7)	1069.26	-0.486427	-1.40097	2.88909e-06	1.57314e-05
CTL0226	CT853	600	CTL0226	UPF0056 inner membrane protein	2225.85	-0.480026	-1.39477	0.00462317	0.0123239
CTL0402	CT147	4350	CTL0402	Putative integral membrane protein	835.578	-0.4585	-1.37411	2.16687e-05	9.77281e-05
CTL0741	CT480	2091	oppA4	Oligopeptide transport system, binding protein	1658.4	-0.456358	-1.37207	3.48991e-05	0.000150555
CTL0708	CT448	4203	secF	Protein translocase (SecFG fusion protein)	1073.17	-0.455773	-1.37152	8.42002e-06	4.2006e-05
CTL0223	CT850	1218	CTL0223	Putative integral membrane protein	831.557	-0.44562	-1.3619	0.0148322	0.0355098
CTL0177	CT808	1539	cafE	Ribonuclease E	1708.82	-0.430803	-1.34798	0.0185092	0.0437268
CTL0594	CT340	2037	CTL0594 (pdhA/B)	2-oxoisovalerate dehydrogenase alpha subunit	922.249	-0.400414	-1.31989	0.00438298	0.0117892
CTL0705	CT445	1521	gltX	Glutamate--tRNA ligase (EC 6.1.1.17) (Glutamyl-tRNA synthetase) (GluRS)	1273.33	-0.390842	-1.31116	0.00583185	0.0151832
CTL0380	CT125	453	rplM	50S ribosomal protein L13	5422.48	-0.388056	-1.30863	0.0108257	0.0266317
CTL0574	CT322	1185	tufA	Elongation factor Tu (EF-Tu)	5625.55	-0.38408	-1.30503	0.00150041	0.00451134
CTL0351	CT096	2691	infA	Translation initiation factor IF-2	3534.31	-0.378734	-1.3002	0.003518	0.00987916
CTL0671	CT414	5325	pmpC	Polymorphic outer membrane protein	3780.26	-0.353743	-1.27787	0.00243398	0.00703413
CTL0214	CT842	2088	pnp	Polyribonucleotide nucleotidyltransferase (EC 2.7.7.8) (Polynucleotide phosphorylase) (PNPase)	2588.36	-0.353662	-1.2778	0.000198277	0.000719763
CTL0767	CT505	1005	gapA	Glyceraldehyde-3-phosphate dehydrogenase (GAPDH) (EC 1.2.1.12) (NAD-dependent glyceraldehyde-3-phosphate dehydrogenase)	3510.2	-0.332655	-1.25933	0.00152063	0.00454156
CTL0441	CT189	2511	gyrA	DNA gyrase subunit A (EC 5.6.2.3)	1955.43	-0.315701	-1.24462	0.00262751	0.0075204
CTL0442	CT190	2415	gyrB2	DNA gyrase subunit B (EC 5.6.2.3)	1860.41	-0.248558	-1.18802	0.0188692	0.0444596
CTL0368	CT113	2604	clpB	Chaperone-protease ClpB	1154.32	0.26168	1.19887	0.0149487	0.035693
CTL0652	CT396	1983	dnaK	Chaperone protein DnaK (HSP70) (Heat shock 70 kDa protein) (Heat shock protein 70)	4202.42	0.342938	1.26834	0.00434109	0.0117473
CTL0547	CT295	1782	mrsA	Phosphoglucomutase	1179.92	0.345064	1.27021	0.0198108	0.0465554
CTL0331	CT075	1251	dnaN	Beta sliding clamp	1343.72	0.347987	1.27278	0.00546394	0.0143088
CTL0530	CT278	1512	nqrB	Na(+)-translocating NADH-quinone reductase subunit B (Na(+)-NQR subunit B) (Na(+)-translocating NQR subunit B) (EC 7.2.1.1) (NQR complex subunit B) (NQR-1 subunit B)	1404.92	0.381242	1.30246	0.0113044	0.027657
CTL0565	CT313	984	tal	Transaldolase (EC 2.2.1.2)	3284.33	0.407332	1.32623	4.9916e-05	0.000207326
CTL0359	CT104	897	fabI	Enoyl-[acyl-carrier-protein] reductase [NADH] (EC 1.3.1.9)	926.558	0.449293	1.36537	0.0167327	0.0397402
CTL0499	CT247	1290	pdhC	Acetyltransferase component of pyruvate dehydrogenase complex (EC 2.3.1.12)	658.367	0.454204	1.37003	0.0144823	0.0347653
CTL0598	CT344	2460	lon	Lon protease (EC 3.4.21.53) (ATP-dependent protease La)	1227.44	0.456325	1.37204	0.0042004	0.0114708
CTL0819	CT556	480	CTL0819	Putative membrane protein	2170.75	0.457313	1.37298	0.00899817	0.022508
CTL0033	CT664	2490	cdsD/yscD	Phosphopeptide binding protein (Predicted to be a TTSS protein)	1348.68	0.470092	1.3852	4.55359e-06	2.39198e-05
CTL0450	CT198	1557	oppA3	Oligopeptide transport system binding protein	581.806	0.471989	1.38702	0.00236676	0.00688443
CTL0160	CT792	2463	mutS	DNA mismatch repair protein MutS	654.696	0.495861	1.41016	0.0032552	0.00919904
CTL0564	CT312	372	CTL0564	Uncharacterized protein	1953.58	0.510238	1.42428	0.00726783	0.0185434
CTL0633	CT378	1578	pgi	Glucose-6-phosphate isomerase (GPI) (EC 5.3.1.9) (Phosphoglucose isomerase) (PGI) (Phosphohexose isomerase) (PHI)	983.839	0.518014	1.43198	0.00107522	0.00335723
CTL0588	CT334	1401	dnaX_2	DNA polymerase III subunit gamma/tau (EC 2.7.7.7)	538.029	0.526653	1.44058	0.00433764	0.0117473
CTL0586	CT332	1458	pykF	Pyruvate kinase (PK) (EC 2.7.1.40)	898.356	0.527462	1.44139	0.0177405	0.0420219
CTL0037	CT668	672	CTL0037	Uncharacterized protein	1912.33	0.534525	1.44847	0.000945008	0.00300318
CTL0604	CT350	1701	CTL0604	Putative lipoprotein	264.182	0.539652	1.45362	0.0133445	0.0323822
CTL0195	CT823	1494	htrA	Periplasmic serine endoprotease DegP-like (EC 3.4.21.107)	678.452	0.553992	1.46814	0.00648655	0.0167413
CTL0175	CT806	2871	ptr	Exported insulinase/protease	1740.71	0.55824	1.47247	1.12634e-08	9.76522e-08
CTL0401	CT146	1992	dnlJ	DNA ligase (EC 6.5.1.2) (Polydeoxyribonucleotide synthase [NAD(+)])	456.742	0.559294	1.47355	0.00151189	0.00453061
CTL0062	CT693	1212	pgk	Phosphoglycerate kinase (EC 2.7.2.3)	561.97	0.572171	1.48676	0.0110374	0.0270781
CTL0713	CT453	651	plsC	1-acyl-sn-glycerol-3-phosphate acyltransferase	829.757	0.585036	1.50008	0.00440904	0.0118236
CTL0391	CT136	720	CTL0391	Putative phospholipase-carboxylesterase family protein	1047.13	0.588973	1.50418	0.00211852	0.00620276
CTL0346	CT091	1083	sctU (cdsU/yscU)	Type III secretion system inner membrane protein	628.797	0.593139	1.50853	0.00203793	0.00598643
CTL0107	CT738	789	CTL0107 (yycJ)	Zn-dependent hydrolase	433.645	0.595185	1.51067	0.0201933	0.0473298
CTL0449	CT197	1017	gcp	tRNA N6-adenosine threonylcarbamoyltransferase (EC 2.3.1.234) (N6-L-threonylcarbamoyladenine synthase) (t(6)A synthase) (t(6)A37 threonylcarbamoyladenosine biosynthesis protein TsaD) (tRNA threonylcarbamoyladenosine biosynthesis protein TsaD)	574.013	0.596344	1.51188	0.00466222	0.0123909
CTL0822	CT559	978	sctJ (cdsJ/yscJ)	Type III secretion system protein, membrane component	1853	0.603769	1.51968	1.38064e-05	6.66437e-05
CTL0532	CT280	642	nqrD	Na(+)-translocating NADH-quinone reductase subunit D (Na(+)-NQR subunit D) (Na(+)-translocating NQR subunit D) (EC 7.2.1.1) (NQR complex subunit D) (NQR-1 subunit D)	635.974	0.660966	1.58114	0.004316	0.0117473
CTL0050	CT681	1185	ompA	Major outer membrane porin (MOMP)	51218.4	0.664438	1.58495	2.19325e-08	1.79685e-07
CTL0482	CT230	1248	CTL0482	Putative sodium:dicarboxylate symport protein	300.745	0.664531	1.58505	0.0040521	0.0111339
CTL0042	CT673	1473	pkn5	Putative serine/threonine-protein kinase (TTSS effector protein)	426.984	0.669844	1.5909	0.00402017	0.0110928
CTL0737	CT476	966	CTL0737	Putative exported protein	1353.01	0.677777	1.59967	1.34795e-05	6.54195e-05
CTL0289	CT034	981	CTL0289 (ytfF?)	Putative membrane transport/efflux protein	529.26	0.677875	1.59978	0.0040247	0.0110928
CTL0268	CT013	1341	cydA	Cytochrome d ubiquinol oxidase subunit I	1844.26	0.690007	1.61329	1.41229e-06	8.39509e-06
CTL0518	CT266	1182	CTL0518	Uncharacterized protein	786.333	0.692236	1.61579	6.58384e-05	0.000269696
CTL0587	CT333	5361	uvrA	UvrABC system protein A	169.267	0.718844	1.64586	5.15724e-05	0.000213214
CTL0090	CT721	1155	CTL0090 (yfhO_2)	Cysteine desulfurase (EC 2.8.1.7)	228.822	0.725113	1.65303	0.0202805	0.04737
CTL0468	CT216	1401	xasA	Glutamate/gamma-aminobutyrate antiporter	1227.24	0.73732	1.66708	2.55676e-06	1.40937e-05
CTL0158	CT790	495	CTL0158	Uncharacterized protein	915.209	0.74283	1.67346	0.000493108	0.00167432
CTL0453	CT201	834	oppD	Oligopeptide transport system ATP-binding protein	769.185	0.752728	1.68498	0.00130644	0.00399539
CTL0619	CT365	1728	CTL0619	Putative integral membrane protein	265.773	0.756973	1.68994	0.000458195	0.00156171
CTL0043	CT674	2766	cdsC/yscC	Type III secretion structural protein (Outer membrane ring)	2119.43	0.757741	1.69084	2.17696e-13	3.24004e-12
CTL0506	CT254	771	CTL0506	Inner membrane protein	413.928	0.758261	1.69145	0.014428	0.0347282
CTL0682	CT423	1110	CTL0682	Putative cation efflux protein	617.099	0.770595	1.70597	0.000123507	0.000475395
CTL0753	CT492	609	CTL0753 (yacA)	Dephospho-CoA kinase (EC 2.7.1.24) (Dephosphocoenzyme A kinase)	5589.61	0.778811	1.71572	1.23005e-05	6.00239e-05
CTL0254	CT874	2637	pmpI	Polymorphic outer membrane protein	1923.12	0.790609	1.7298	2.89231e-18	5.49539e-17
CTL0643	CT387	2076	CTL0643	Uncharacterized protein	387.319	0.798791	1.73964	5.9279e-05	0.000243945
CTL0517	CT265	975	accA	Acetyl-coenzyme A carboxylase carboxyl transferase subunit alpha (ACCase subunit alpha) (Acetyl-CoA carboxylase carboxyltransferase subunit alpha) (EC 2.1.3.15)	1147.27	0.804365	1.74638	1.25291e-06	7.50906e-06
CTL0637	CT382	837	aroG	Phospho-2-dehydro-3-deoxyheptonate aldolase	394.144	0.804787	1.74689	0.00983606	0.0244669
CTL0187	CT815	1377	CTL0187 (mrsA_2)	Phosphoglucosamine mutase (EC 5.4.2.10)	294.079	0.809521	1.75263	0.00196485	0.0057908
CTL0519	CT267	303	ihfA	Integration host factor alpha-subunit	3297.72	0.819345	1.7646	4.39095e-06	2.32019e-05
CTL0309	CT053	447	CTL0309	Uncharacterized protein	601.743	0.826564	1.77346	0.0102331	0.0253136
CTL0752	CT491	1395	rho	Transcription termination factor Rho (EC 3.6.4.-) (ATP-dependent helicase Rho)	4647.29	0.827076	1.77409	1.50546e-10	1.64537e-09
CTL0296	CT040	1005	ruvB	Holliday junction ATP-dependent DNA helicase RuvB (EC 3.6.4.12)	638.276	0.833021	1.78141	0.000411794	0.00140893
CTL0513	CT261	699	dnaQ	DNA polymerase III, epsilon chain	1431.6	0.835467	1.78443	1.41955e-06	8.39509e-06
CTL0582	CT328	825	tpiS	Triosephosphate isomerase (TIM) (TPI) (EC 5.3.1.1) (Triose-phosphate isomerase)	1728.62	0.840316	1.79044	8.95148e-09	7.91453e-08
CTL0269	CT014	1062	cydB	Cytochrome d ubiquinol oxidase subunit II	1082.6	0.84701	1.79877	5.74928e-07	3.51651e-06
CTL0091	CT722	681	pgmA	2,3-bisphosphoglycerate-dependent phosphoglycerate mutase (BPG-dependent PGAM) (PGAM) (Phosphoglyceromutase) (dPGM) (EC 5.4.2.11)	894.951	0.849495	1.80187	4.08323e-05	0.000172812
CTL0308	CT052	1131	hemN_2	Heme chaperone HemW	227.833	0.852786	1.80599	0.00408085	0.0111785
CTL0174	CT805	1353	CTL0174	Putative integral membrane protein	467.32	0.861477	1.8169	0.000168044	0.000622668
CTL0247	CT868	1206	CTL0247	Deubiquitinase and deneddylase Dub1 (ChlaDub1) (EC 3.4.22.-)	696.857	0.868508	1.82577	1.53818e-05	7.34542e-05
CTL0065	CT696	1179	CTL0065	Uncharacterized protein	513.481	0.870636	1.82847	3.44366e-05	0.000149281
CTL0335	CT079	396	CTL0335	Putative integral membrane protein	602.604	0.879304	1.83949	0.00395435	0.0110007
CTL0583	CT329	1551	xseA	Exodeoxyribonuclease 7 large subunit (EC 3.1.11.6) (Exodeoxyribonuclease VII large subunit) (Exonuclease VII large subunit)	767.806	0.890336	1.85361	2.44362e-07	1.62847e-06
CTL0035	CT666	252	cdsF	Uncharacterized protein	1603.58	0.895828	1.86068	0.000326526	0.00113901
CTL0665	CT408	504	lspA	Lipoprotein signal peptidase (EC 3.4.23.36) (Prolipoprotein signal peptidase) (Signal peptidase II) (SPase II)	857.706	0.904777	1.87225	0.000178925	0.000657531
CTL0459	CT207	1647	pfkA_2	6-phosphofructokinase (EC 2.7.1.-)	355.932	0.905564	1.87328	0.000158378	0.000594251
CTL0272	CT017	1302	CTL0272	Uncharacterized protein	2504.31	0.911426	1.8809	2.6634e-07	1.73607e-06
CTL0010	CT642	816	CTL0010	Putative membrane protein	410.97	0.921977	1.89471	0.00282802	0.0080172
CTL0495	CT243	1065	lpxD	UDP-3-O-acylglucosamine N-acyltransferase (EC 2.3.1.-)	2387.17	0.933642	1.91009	8.25484e-10	8.19063e-09
CTL0541	CT289	1146	CTL0541	Putative membrane protein	3489.55	0.941576	1.92063	5.21968e-21	1.16529e-19
CTL0894	CT630	684	CTL0894 (chxR)	Atypical response regulator protein ChxR (Transcriptional regulatory protein)	664.252	0.9422	1.92146	0.000283263	0.000991974
CTL0488	CT236	234	acpP	Acyl carrier protein (ACP)	6190.63	0.949688	1.93145	7.81019e-08	5.76405e-07
CTL0357	CT102	462	CTL0357	Putative membrane protein	699.416	0.952452	1.93516	0.00139609	0.00423353
CTL0334	CT078	864	folD	Bifunctional protein FolD [Includes: Methylenetetrahydrofolate dehydrogenase (EC 1.5.1.5); Methenyltetrahydrofolate cyclohydrolase (EC 3.5.4.9)]	651.38	0.957621	1.9421	0.000674979	0.00219984
CTL0838	CT575	1731	mutL	DNA mismatch repair protein MutL	260.477	0.957815	1.94237	3.9666e-05	0.000168991
CTL0034	CT665	252	cdsE	Uncharacterized protein	1640.3	0.962693	1.94894	0.000118526	0.000458197
CTL0512	CT260	492	mcsC	Uncharacterized protein	2000.71	0.964846	1.95185	9.0109e-08	6.54206e-07
CTL0525	CT273	567	CTL0525	Uncharacterized protein	1356.9	0.966573	1.95419	8.79621e-07	5.30744e-06
CTL0563	CT311	711	CTL0563	Putative exported protein	596.39	0.979527	1.97182	1.38948e-05	6.67102e-05
CTL0199	CT827	3144	nrdA	Ribonucleoside-diphosphate reductase (EC 1.17.4.1)	1641.23	0.985547	1.98006	1.15586e-21	2.64663e-20
CTL0123	CT754	873	CTL0123 (icc)	Metallophos domain-containing protein	272.16	0.995247	1.99342	0.00109454	0.00339383
CTL0159	CT791	1740	uvrC	UvrABC system protein C (Protein UvrC) (Excinuclease ABC subunit C)	170.146	1.00131	2.00182	0.000554733	0.00185534
CTL0149	CT780	495	CTL0149	Protein disulfide isomerase	756.765	1.01626	2.02267	0.000641253	0.00211306
CTL0456	CT204	1416	CTL0456 ybhI?	Sodium:sulfate symporter	492.369	1.01985	2.02771	0.000115443	0.000450176
CTL0041	CT672	1122	sctQ (cdsQ/yscQ)	Type III secretion component, basal body	699.229	1.02533	2.03542	7.71572e-06	3.89273e-05
CTL0243	CT864	903	xerD	Tyrosine recombinase XerD	274.133	1.0307	2.04301	0.000725905	0.00235721
CTL0120	CT751	870	amn	AMP nucleosidase	719.392	1.03107	2.04354	3.23604e-07	2.07898e-06
CTL0271	CT016	729	CTL0271	Uncharacterized protein	1800	1.05021	2.07083	2.97341e-10	3.12383e-09
CTL0040	CT671	852	cdsP/yscP	Uncharacterized protein	1373.34	1.08545	2.12203	1.5146e-09	1.43887e-08
CTL0511	CT259	747	CTL0511	Protein phosphatase 2C	1061.25	1.11335	2.16347	2.65205e-08	2.13359e-07
CTL0457	CT205	1662	pfkA	Probable ATP-dependent 6-phosphofructokinase (ATP-PFK) (Phosphofructokinase) (EC 2.7.1.11) (Phosphohexokinase)	558.682	1.11872	2.17154	1.24336e-10	1.40547e-09
CTL0824	CT561	672	sctL (cdsL/yscL)	Type III secretion system protein	666.278	1.12055	2.17431	2.47048e-06	1.37027e-05
CTL0036	CT667	450	cdsG	TPR_REGION domain-containing protein	1870.65	1.12469	2.18055	1.04152e-08	9.11836e-08
CTL0251	CT872	3021	pmpH	Polymorphic outer membrane protein	2329.61	1.14151	2.20612	3.35878e-23	8.10647e-22
CTL0509	CT257	1215	CTL0509	Uncharacterized protein	279.865	1.15589	2.22822	0.000216853	0.0007746
CTL0719	CT459	1108	prfB	Peptide chain release factor 2 (RF-2)	446.005	1.15695	2.22986	4.18104e-07	2.62935e-06
CTL0297	CT041	813	CTL0297	Putative exported protein	2164.34	1.15782	2.2312	1.8649e-05	8.60424e-05
CTL0270	CT015	1305	phoH	PINc domain-containing protein	530.104	1.1854	2.27427	2.26164e-10	2.43331e-09
CTL0526	CT274	420	CTL0526	TPR_REGION domain-containing protein	761.035	1.18726	2.2772	4.2425e-05	0.000178705
CTL0345	CT090	2127	lcrD	Low calcium response protein D (Predicted to be part of the TTSS apparatus)	1747.23	1.18735	2.27734	1.10826e-12	1.54637e-11
CTL0750	CT489	1326	glgC	Glucose-1-phosphate adenylyltransferase (EC 2.7.7.27)	298.176	1.19148	2.28388	4.41543e-05	0.000185117
CTL0102	CT733	1347	CTL0102	Putative exported protein	959.403	1.20908	2.31189	2.17769e-12	2.94648e-11
CTL0645	CT389	1227	CTL0645	Putative exported protein	274.564	1.2239	2.33577	7.55312e-05	0.000305201
CTL0213	CT841	2742	ftsH	ATP-dependent zinc metalloprotease FtsH (EC 3.4.24.-)	2490.11	1.24468	2.36967	6.88087e-31	2.27579e-29
CTL0455	CT203	750	CTL0455	Uncharacterized protein	721.066	1.25325	2.38378	2.06742e-09	1.92313e-08
CTL0470	CT218	852	surE	5'-nucleotidase SurE (EC 3.1.3.5) (Nucleoside 5'-monophosphate phosphohydrolase)	1117.54	1.26529	2.40375	6.00284e-12	7.76889e-11
CTL0256	CT001	273	CTL0256	Putative membrane protein	2597.31	1.26606	2.40503	7.8464e-10	7.87285e-09
CTL0825	CT562	921	sctR (cdsR/yscR)	Type III secretion system, membrane protein	453.566	1.26696	2.40653	1.55111e-06	8.99442e-06
CTL0250	CT871	3039	pmpG	Polymorphic outer membrane protein	2676.04	1.27322	2.417	1.31461e-39	6.52191e-38
CTL0514	CT262	771	CTL0514	1,4-dihydroxy-6-naphtoate synthase (EC 4.1.-.-) (Menaquinone biosynthetic enzyme MqnD)	585.294	1.27911	2.42689	2.2403e-08	1.81871e-07
CTL0360	CT105	1971	CTL0360	Uncharacterized protein	72.0053	1.2839	2.43497	0.00349003	0.00983155
CTL0464	CT212	447	CTL0464	BFN domain-containing protein	856.499	1.30375	2.46869	1.73417e-06	9.99104e-06
CTL0312	CT056	732	CTL0312	Polyphenol oxidase	212.724	1.30882	2.47739	0.00399811	0.0110879
CTL0651	CT395	573	grpE	Protein GrpE (HSP-70 cofactor)	2449.32	1.33266	2.51867	1.63692e-14	2.56451e-13
CTL0152	CT783	1050	CTL0152	Putative exported protein	3874.84	1.34864	2.54672	3.52126e-16	6.16566e-15
CTL0853	CT590	2865	CTL0853	Uncharacterized protein	207.056	1.35711	2.56172	1.00093e-10	1.14593e-09
CTL0209	CT837	1977	CTL0209	Uncharacterized protein	238.398	1.38601	2.61355	3.08064e-08	2.45626e-07
CTL0507	CT255	384	CTL0507	MazG domain-containing protein	547.334	1.43444	2.70277	2.84795e-05	0.000125282
CTL0200	CT828	1041	nrdB	Ribonucleoside-diphosphate reductase subunit beta (EC 1.17.4.1)	1474.36	1.4418	2.71659	2.75619e-10	2.93009e-09
CTL0156	CT788	501	CTL0156	Putative exported protein	467.265	1.46752	2.76547	6.84172e-06	3.5113e-05
CTL0693	CT434	537	ispF (ygbB)	2-C-methyl-D-erythritol 2,4-cyclodiphosphate synthase (MECDP-synthase) (MECPP-synthase) (MECPS) (EC 4.6.1.12)	409.618	1.50514	2.83853	8.77041e-06	4.3511e-05
CTL0194	CT822	876	sucD	Succinate--CoA ligase [ADP-forming] subunit alpha (EC 6.2.1.5) (Succinyl-CoA synthetase subunit alpha) (SCS-alpha)	248.692	1.52739	2.88264	4.62832e-06	2.41701e-05
CTL0540	CT288	1695	CTL0540	Candidate inclusion membrane protein	720.744	1.53731	2.90252	3.6685e-15	5.84994e-14
CTL0260	CT005	1092	CTL0260 (incV)	Putative membrane protein	404.884	1.54447	2.91698	2.20001e-06	1.2356e-05
CTL0344	CT089	1266	copN/lcrE	Low calcium response protein E (TTSS effector protein)	693.815	1.56836	2.96567	8.24754e-13	1.16906e-11
CTL0885	CT621	2499	CTL0885	Uncharacterized protein	608.7	1.56848	2.96592	2.24998e-15	3.7208e-14
CTL0683	CT424	351	rsbV	Anti-sigma factor antagonist	765.888	1.60298	3.03769	1.06255e-07	7.47135e-07
CTL0865	CT602	393	CTL0865	Uncharacterized protein	149.238	1.6126	3.05803	0.0118894	0.029009
CTL0310	CT054	2712	sucA	2-oxoglutarate dehydrogenase E1 component	346.51	1.6184	3.07034	6.14786e-17	1.14376e-15
CTL0316	CT060	1818	cdsV/flhA	Flagellar biosynthesis protein (Export)	63.4839	1.63713	3.11047	0.00139381	0.00423353
CTL0886	CT622	1956	CTL0886	Uncharacterized protein	292.801	1.64382	3.12491	1.58362e-12	2.17565e-11
CTL0003	CT635	435	CTL0003	Uncharacterized protein	468.684	1.64398	3.12528	3.88721e-06	2.09113e-05
CTL0670	CT413	5250	pmpB	Polymorphic outer membrane protein	1060.8	1.66149	3.16343	3.47967e-44	2.21953e-42
CTL0718	CT458	504	CTL0718 (YhhY)	Ribosomal-protein-alanine acetyltransferase	609.213	1.68324	3.21149	1.53074e-07	1.04347e-06
CTL0827	CT564	870	sctT (cdsT/yscT)	Type III secretion system, membrane protein	282.895	1.71973	3.29374	0.000105812	0.000419957
CTL0252	CT873	597	CTL0252	Uncharacterized protein	221.896	1.72522	3.3063	0.000986722	0.00311358
CTL0248	CT869	2898	pmpE	Polymorphic outer membrane protein	1247.69	1.73534	3.32958	1.10399e-23	2.81675e-22
CTL0249	CT870	3099	pmpF	Polymorphic outer membrane protein	1610.3	1.78293	3.44125	8.89632e-69	8.82713e-67
CTL0088	CT719	1005	fliF	Flagellar M-Ring Protein	558.961	1.824	3.54061	3.65953e-09	3.36904e-08
CTL0343	CT088	441	scc1 (sycE)	Type III secretion chaperone	249.356	1.83155	3.55919	0.000223566	0.000795398
CTL0045	CT676	522	mcsA	UVR domain-containing protein	570.843	1.87101	3.65789	1.86658e-08	1.54339e-07
CTL0458	CT206	849	CTL0458	Hydrolase_4 domain-containing protein	721.519	1.8842	3.69149	3.05724e-14	4.62731e-13
CTL0727	CT467	1059	atoS	Two component regulator, histidine kinase	346.448	1.91565	3.77284	5.92923e-08	4.48712e-07
CTL0433	CT181	711	CTL0433	Putative exported protein	210.631	1.91961	3.7832	1.7425e-05	8.14689e-05
CTL0311	CT055	1098	sucB_1	Dihydrolipoamide succinyltransferase component (E2) of 2-oxoglutarate dehydrogenase complex	302.376	1.95943	3.88907	1.49882e-10	1.64537e-09
CTL0044	CT675	1071	mcsB (karG)	Protein-arginine kinase (EC 2.7.14.1)	220.729	1.99964	3.999	1.51367e-08	1.27397e-07
CTL0755	CT494	996	sohB	Exported protease IV	2707.57	2.00053	4.00148	3.01047e-44	2.06796e-42
CTL0626	CT372	1329	CTL0626	Porin AaxA (Outer membrane protein AaxA)	1754.54	2.0322	4.09028	3.70461e-34	1.43836e-32
CTL0429	CT177	717	dsbG	Disulfide bond chaperone	645.666	2.05093	4.14373	7.05732e-11	8.29235e-10
CTL0500	CT248	2445	glgP	Alpha-1,4 glucan phosphorylase (EC 2.4.1.1)	913.375	2.07562	4.21525	4.30939e-19	8.55174e-18
CTL0386	CT131	3417	CTL0386	Putative exported protein	78.876	2.0921	4.26368	3.44253e-08	2.6732e-07
CTL0193	CT821	1161	sucC	Succinate--CoA ligase [ADP-forming] subunit beta (EC 6.2.1.5) (Succinyl-CoA synthetase subunit beta) (SCS-beta)	534.519	2.10429	4.29986	1.11336e-19	2.31215e-18
CTL0087	CT718	525	fliH	Uncharacterized protein	173.239	2.11907	4.34413	0.000167715	0.000622668
CTL0342	CT087	1584	malQ	4-alpha-glucanotransferase	122.352	2.1428	4.4162	2.08273e-05	9.48916e-05
CTL0754	CT493	2601	polA	DNA polymerase I (EC 2.7.7.7)	3536.13	2.14708	4.42929	1.44929e-90	2.58844e-88
CTL0082	CT713	1023	ompB (porB)	Outer membrane protein B	3372.38	2.15459	4.45243	1.93611e-32	6.9158e-31
CTL0112	CT743	378	hctA	Histone H1-like protein Hc1 (18 kDa histone analog)	5128.84	2.16304	4.47859	1.11895e-25	3.02795e-24
CTL0430	CT178	1215	CTL0430	Putative integral membrane protein	130.462	2.23481	4.70701	2.64813e-07	1.73607e-06
CTL0080	CT711	2304	CTL0080	Uncharacterized protein	403.28	2.28658	4.87899	9.54571e-26	2.66385e-24
CTL0081	CT712	1173	CTL0081	Uncharacterized protein	248.663	2.31536	4.9773	7.04344e-10	7.31372e-09
CTL0628	CT374	1452	CTL0628 (arcD)	Arginine/agmatine antiporter	239.131	2.32169	4.99919	1.51086e-10	1.64537e-09
CTL0650	CT394	1179	CTL0650 (hrcA)	Heat-inducible transcription repressor HrcA	2599.4	2.34566	5.08294	1.21883e-53	9.8947e-52
CTL0728	CT468	1161	atoC	Two component system response regulator	175.765	2.34587	5.08365	4.11537e-07	2.6064e-06
CTL0428	CT176	408	dsbB	Probable disulfide formation protein (Disulfide oxidoreductase) (Thiol-disulfide oxidoreductase)	195.61	2.43539	5.40912	0.000365131	0.00125408
CTL0842	CT579	1320	copD	Putative type III secretion system protein	113.449	2.46712	5.5294	7.88034e-05	0.000316989
CTL0700	CT441	1950	tsp	Carboxy-terminal processing protease	64.0946	2.51699	5.72386	3.27595e-06	1.77299e-05
CTL0337		321	CTL0337	Putative membrane protein	761.137	2.603	6.07548	1.68596e-05	7.96594e-05
CTL0840	CT577	360	CTL0840	Uncharacterized protein	138.166	2.60378	6.07879	0.00765664	0.0194244
CTL0185	CT814	300	CTL0185	Putative membrane protein	91.9246	2.66301	6.33353	0.0203166	0.04737
CTL0883	CT619	2628	CTL0883	Uncharacterized protein	341.473	2.66565	6.34512	9.78892e-27	2.91384e-25
CTL0426		156	CTL0426	Uncharacterized protein	318.844	2.96274	7.79603	0.00354746	0.00993066
CTL0884	CT620	2517	CTL0884	Uncharacterized protein	947.768	2.97373	7.85563	1.15015e-23	2.853e-22
CTL0302	CT046	672	hct2 (hctB)	Histone H1-like protein HC2 (HC2 nucleoprotein)	374.031	2.9836	7.90956	1.43713e-09	1.37996e-08
CTL0841	CT578	1464	copB	Putative type III secretion system membrane protein	213.059	3.00855	8.04756	1.8811e-14	2.89625e-13
CTL0186	CT814.1	363	CTL0186	Putative membrane protein	140.404	3.02945	8.16496	0.00550936	0.0143855
CTL0648	CT392	1131	CTL0648 (yprS)	Uncharacterized protein	53.723	3.10527	8.60554	0.000215882	0.000774229
CTL0220	CT848	507	CTL0220	Uncharacterized protein	128.782	3.10593	8.60952	0.000200248	0.000723975
CTL0702	CT443	1662	omcB	Large cysteine-rich periplasmic protein OmcB (Large-CRP) (60 kDa CRP) (60 kDa outer membrane protein) (Cysteine-rich outer membrane protein) [Cleaved into: Large cysteine-rich periplasmic protein OmcB, isoform 1; Large cysteine-rich periplasmic protein OmcB, isoform 2]	7116.86	3.11684	8.67485	2.41466e-76	3.08042e-74
CTL0808	CT546	870	CTL0808	Uncharacterized protein	457.903	3.15962	8.93592	4.59155e-20	1.00006e-18
CTL0828	CT565	444	CTL0828	Putative membrane protein	27004.7	3.2163	9.29403	5.20659e-115	2.32474e-112
CTL0839	CT576	699	scc2 (lcrH_1)	Type III secretion chaperone (Low calcium response protein H)	241.452	3.37607	10.3824	7.58834e-08	5.64699e-07
CTL0071	CT702	528	CTL0071	Uncharacterized protein	7031.76	3.51043	11.3958	9.14839e-34	3.40396e-32
CTL0307	CT051	1692	CTL0307	Uncharacterized protein	875.269	3.56119	11.8039	7.27306e-44	4.3299e-42
CTL0387	CT132	1278	CTL0387	Uncharacterized protein	78.5311	3.68169	12.8322	2.85693e-06	1.56518e-05
CTL0716	CT456	3018	tarp	Translocated actin-recruiting phosphoprotein (Tarp protein)	394.919	3.94271	15.3771	2.66049e-43	1.48488e-41
CTL0167	CT798	1425	glgA	Glycogen synthase (EC 2.4.1.21) (Starch [bacterial glycogen] synthase)	19202.1	3.95279	15.4849	1.58088e-73	1.76466e-71
CTL0305	CT049	1473	CTL0305	Uncharacterized protein	2563.54	3.97211	15.6937	4.64264e-40	2.43875e-38
CTL0397	CT142	858	CTL0397	Uncharacterized protein	4814.83	3.99162	15.9073	6.30502e-37	2.81519e-35
CTL0638	CT382.1	192	CTL0638	NOTHING	5226.69	4.03675	16.4128	1.81057e-38	8.5097e-37
CTL0336	CT080	294	ltuB	Late transcription unit B protein	2014.39	4.04642	16.5232	2.63742e-22	6.19793e-21
CTL0399	CT144	867	CTL0399	Putative membrane protein	4240.28	4.09228	17.0569	1.66463e-93	4.95503e-91
CTL0703	CT444	267	omcA	Small cysteine-rich outer membrane protein OmcA (Small-CRP) (9 kDa cysteine-rich lipoprotein) (9kDa-CRP)	5128.93	4.13981	17.6281	2.97237e-36	1.26396e-34	4.13980861074865
CTL0255	CT875	1773	CTL0255 (tepP)	Uncharacterized protein	1878.26	4.14325	17.6702	1.45437e-79	2.16458e-77
CTL0329	CT073	978	CTL0329	Exported protein	455.836	4.18408	18.1774	2.56982e-19	5.21556e-18
CTL0398	CT143	843	CTL0398	Uncharacterized protein	5851.02	4.24704	18.9883	8.06125e-58	7.19869e-56
CTL0339	CT084	1086	CTL0339	Phosphatidylcholine-hydrolyzing phospholipase D (PLD) protein	2742.49	4.28584	19.5059	1.46791e-91	3.27711e-89
CTL0306	CT050	1668	CTL0306	Uncharacterized protein	802.366	4.31671	19.9278	1.22536e-45	9.11875e-44
CTL0219	CT847	519	CTL0219	Uncharacterized protein	91.1721	4.34701	20.3507	0.000824571	0.00263922
CTL0221	CT849	480	CTL0221	Uncharacterized protein	166.917	4.92064	30.2873	7.46143e-05	0.000303276
CTL0538	CT286	2565	clpC	ATP-dependent Clp protease	135974	5.96166	62.3215	0	0
CTL0163	CT794.1	288	CTL0163	Putative exported protein	32.3497	-3.06384	-8.36194	0.345911	0.469117
CTL0338A	CT083	483	CTL0338A	Uncharacterized protein	6.41687	-1.70166	-3.25276	0.608267	0.712837
CTL0861A	CT598	708	CTL0861A	Histone H1-I	33.3323	-1.55242	-2.93309	0.258432	0.378948
CTL0017	CT649	537	CTL0017 (ygfA)	5-formyltetrahydrofolate cyclo-ligase (EC 6.3.3.2)	148.729	-1.52836	-2.88458	0.0441031	0.0911668
CTL0631	CT377	141	ltuA	Late transcription unit A protein	168.461	-1.44213	-2.71722	0.295927	0.416468
CTL0573	CT321	249	secE	Protein translocase subunit SecE	329.633	-1.43372	-2.70143	0.0566231	0.112867
CTL0474		141	CTL0474		133.507	-1.26518	-2.40357	0.390047	0.512978
CTL0487	CT235	414	CTL0487	Transcription regulator, crp family	79.4621	-1.2088	-2.31146	0.240745	0.358907
CTL0261	CT006	570	CTL0261	Putative membrane protein	119.44	-1.14084	-2.20509	0.135534	0.227503
CTL0873	CT609	1311	rpoN	RNA polymerase sigma-54 factor	81.8121	-1.05838	-2.08259	0.0754936	0.142227
CTL0529	CT277	660	CTL0529	Uncharacterized protein	115.111	-0.986639	-1.98156	0.155275	0.254653
CTL0231A		162	CTL0231A		9.50826	-0.982008	-1.97521	0.77263	0.840389
CTL0295	CT039.1	153	CTL0295	Uncharacterized protein	10.0676	-0.982008	-1.97521	0.77263	0.840389
CTL0761	CT499	702	lplA_2	Lipoate-protein ligase A	159.667	-0.92054	-1.89282	0.106355	0.187327
CTL0614	CT360	627	CTL0614	Putative exported protein	376.097	-0.882164	-1.84314	0.0242429	0.0549465
CTL0592A		183	CTL0592A		145.996	-0.878712	-1.83873	0.403545	0.526851
CTL0622	CT368	1074	aroC	Chorismate synthase (CS) (EC 4.2.3.5) (5-enolpyruvylshikimate-3-phosphate phospholyase)	148.258	-0.870482	-1.82827	0.0550635	0.110498
CTL0173	CT804	867	ispE (ychB)	4-diphosphocytidyl-2-C-methyl-D-erythritol kinase (CMK) (EC 2.7.1.148) (4-(cytidine-5'-diphospho)-2-C-methyl-D-erythritol kinase)	200.911	-0.853491	-1.80687	0.0440483	0.0911668
CTL0019	CT651	1827	CTL0019	Putative exported lipoprotein	176.124	-0.802788	-1.74447	0.0269928	0.0604124
CTL0099	CT730	1128	ribD	Riboflavin biosynthesis protein RibD [Includes: Diaminohydroxyphosphoribosylaminopyrimidine deaminase (DRAP deaminase) (EC 3.5.4.26) (Riboflavin-specific deaminase); 5-amino-6-(5-phosphoribosylamino)uracil reductase (EC 1.1.1.193) (HTP reductase)]	219.157	-0.797165	-1.73768	0.0522693	0.105741
CTL0675	CT418	1008	CTL0675 (obgE) (yhbZ?)	GTPase Obg (EC 3.6.5.-) (GTP-binding protein Obg)	265.399	-0.791675	-1.73108	0.0251007	0.0567467
CTL0475		387	CTL0475		404.821	-0.784405	-1.72238	0.0847619	0.155426
CTL0485	CT233	537	incC	Inclusion membrane protein C	423.825	-0.777189	-1.71379	0.0425399	0.0887573
CTL0731	CT471	603	CTL0731	Putative exported protein	371.987	-0.751292	-1.6833	0.0420545	0.0885964
CTL0680	CT421.2	162	CTL0680	Uncharacterized protein	1331.52	-0.750783	-1.68271	0.0422644	0.0885964
CTL0178		321	CTL0178		486.255	-0.738338	-1.66825	0.0944845	0.169066
CTL0815	CT553	1107	CTL0815 (fmu)	Putative methyltransferase	178.336	-0.736567	-1.66621	0.0699865	0.134455
CTL0621	CT367	555	aroL	Shikimate kinase (SK) (EC 2.7.1.71)	327.367	-0.712841	-1.63903	0.0777138	0.145652
CTL0372	CT117	315	incF	Inclusion membrane protein F	3716.6	-0.663041	-1.58342	0.0215668	0.0500238
CTL0477	CT224	444	CTL0477	Candidate inclusion membrane protein	70.0673	-0.639289	-1.55756	0.481189	0.59668
CTL0304	CT048	714	CTL0304 (yraL)	Uncharacterized protein	297.009	-0.638028	-1.5562	0.0932256	0.167506
CTL0094	CT725	555	birA	Biotin operon repressor	294.839	-0.63408	-1.55195	0.125147	0.213563
CTL0022	CT653	720	CTL0022 (yhbG)	ABC transporter ATP-binding protein	288.708	-0.623744	-1.54087	0.0852319	0.155649
CTL0137	CT768	1683	CTL0137	Uncharacterized protein	1221.84	-0.623025	-1.5401	0.0281444	0.0623817
CTL0148	CT779	690	CTL0148	Uncharacterized protein	37.0151	-0.620031	-1.53691	0.583644	0.694
CTL0581	CT327	627	trpC	N-(5'-phosphoribosyl)anthranilate isomerase (PRAI) (EC 5.3.1.24)	610.398	-0.61568	-1.53228	0.0403975	0.0863037
CTL0603	CT349	591	CTL0603 (maf)	dTTP/UTP pyrophosphatase (dTTPase/UTPase) (EC 3.6.1.9) (Nucleoside triphosphate pyrophosphatase) (Nucleotide pyrophosphatase) (Nucleotide PPase)	1027.7	-0.615271	-1.53185	0.0271488	0.0606097
CTL0366	CT111	309	groES	10 kDa chaperonin (GroES protein) (Protein Cpn10)	3784.37	-0.602461	-1.5183	0.0350336	0.0759344
CTL0676	CT419	252	rpmA (rl27)	50S ribosomal protein L27	759.098	-0.601103	-1.51688	0.199756	0.311312
CTL0135	CT766	1020	miaA	tRNA dimethylallyltransferase (EC 2.5.1.75) (Dimethylallyl diphosphate:tRNA dimethylallyltransferase) (DMAPP:tRNA dimethylallyltransferase) (DMATase) (Isopentenyl-diphosphate:tRNA isopentenyltransferase) (IPP transferase) (IPPT) (IPTase)	282.063	-0.595915	-1.51143	0.094662	0.169066
CTL0315	CT059	276	fer	Ferredoxin	1334.79	-0.586537	-1.50164	0.0581923	0.115223
CTL0068	CT699	906	psdD	Phosphatidylserine decarboxylase proenzyme (EC 4.1.1.65) [Cleaved into: Phosphatidylserine decarboxylase alpha chain; Phosphatidylserine decarboxylase beta chain]	244.196	-0.586152	-1.50124	0.10823	0.18988
CTL0023	CT654	489	CTL0023	Putative exported protein	404.753	-0.583763	-1.49875	0.123988	0.212281
CTL0869	CT606	630	CTL0869 (yggV?)	dITP/XTP pyrophosphatase (EC 3.6.1.66) (Non-canonical purine NTP pyrophosphatase) (Non-standard purine NTP pyrophosphatase) (Nucleoside-triphosphate diphosphatase) (Nucleoside-triphosphate pyrophosphatase) (NTPase)	645.867	-0.583538	-1.49852	0.0430165	0.0893343
CTL0561	CT309	801	CTL0561	Uncharacterized protein	419.258	-0.577155	-1.4919	0.0679726	0.131669
CTL0698	CT439	390	rpsL	30S ribosomal protein S12	3821.31	-0.573956	-1.4886	0.0268197	0.0601758
CTL0709	CT449	333	CTL0709	Putative membrane protein	1010.01	-0.569869	-1.48439	0.0634297	0.124764
CTL0888	CT624	1584	mviN		798.035	-0.567502	-1.48196	0.022219	0.0511382
CTL0478	CT226	516	CTL0478	Candidate inclusion membrane protein	272.065	-0.557604	-1.47182	0.212109	0.326013
CTL0562	CT310	627	atpE	V-type proton ATPase subunit E (V-ATPase subunit E)	426.61	-0.552364	-1.46649	0.121462	0.208989
CTL0534	CT282	354	gcsH	Glycine cleavage system H-like protein	365.888	-0.550898	-1.465	0.224333	0.338967
CTL0830	CT567	525	CTL0830	Putative exported protein	265.822	-0.5485	-1.46256	0.222154	0.336938
CTL0207	CT835	372	rplT	50S ribosomal protein L20	3770.04	-0.546623	-1.46066	0.033817	0.0738481
CTL0644	CT388	348	CTL0644	UPF0235 protein CTL0644	416.339	-0.54523	-1.45925	0.210927	0.324755
CTL0829	CT566	993	CTL0829	Putative exported protein	317.582	-0.54107	-1.45505	0.094244	0.168996
CTL0273	CT018	474	CTL0273	Putative membrane protein	622.31	-0.53365	-1.44759	0.156009	0.255157
CTL0143	CT774	1029	cysQ	3'(2'),5'-bisphosphate nucleotidase	144.245	-0.527412	-1.44134	0.216348	0.330254
CTL0892	CT628	876	ispA	Dimethylallyltransferase	490.077	-0.526062	-1.43999	0.0379386	0.0816365
CTL0314	CT058	1092	CTL0314	Putative membrane protein	442.167	-0.525191	-1.43912	0.042848	0.0891918
CTL0423	CT170	1179	trpB	Tryptophan synthase beta chain (EC 4.2.1.20)	320.943	-0.514036	-1.42804	0.073735	0.139799
CTL0157	CT789	252	CTL0157	Putative integral membrane protein	43.6936	-0.503335	-1.41749	0.725266	0.807429
CTL0201	CT829	675	trmB (yggH)	tRNA (guanine-N(7)-)-methyltransferase (EC 2.1.1.33) (tRNA (guanine(46)-N(7))-methyltransferase) (tRNA(m7G46)-methyltransferase)	93.5652	-0.495738	-1.41004	0.444977	0.565241
CTL0245	CT866	2217	glgB	1,4-alpha-glucan branching enzyme GlgB (EC 2.4.1.18) (1,4-alpha-D-glucan:1,4-alpha-D-glucan 6-glucosyl-transferase) (Alpha-(1->4)-glucan branching enzyme) (Glycogen branching enzyme) (BE)	996.553	-0.494787	-1.40911	0.0655864	0.128159
CTL0291	CT036	1158	CTL0291	Putative exported protein	35.3574	-0.483429	-1.39806	0.529802	0.642817
CTL0204	CT832	507	nusB	Transcription antitermination protein NusB (Antitermination factor NusB)	750.39	-0.475135	-1.39005	0.0956555	0.1705
CTL0445	CT193	1119	tgt	Queuine tRNA-ribosyltransferase (EC 2.4.2.29) (Guanine insertion enzyme) (tRNA-guanine transglycosylase)	327.354	-0.472797	-1.3878	0.0858875	0.156394
CTL0484	CT232	348	incB	Inclusion membrane protein B	889.415	-0.46981	-1.38493	0.157826	0.257657
CTL0395	CT140	687	CTL0395 (ypdP?)	Exported protein	485.265	-0.467154	-1.38238	0.154907	0.254653
CTL0370	CT115	483	incD	Inclusion membrane protein D	3099.84	-0.463618	-1.379	0.0729067	0.13891
CTL0477A	CT225	369	CTL0477A	Candidate inclusion membrane protein	234.113	-0.446118	-1.36237	0.446194	0.565981
CTL0733	CT472	795	CTL0733	DUF155 domain-containing protein	473.569	-0.440968	-1.35751	0.114647	0.198026
CTL0057	CT688	846	parB	Putative chromosome partitioning protein	773.755	-0.439776	-1.35639	0.040379	0.0863037
CTL0674	CT417	882	CTL0674	Metal transporter, membrane permease component	157.749	-0.439276	-1.35592	0.34619	0.469117
CTL0182	CT811	966	plsX	Phosphate acyltransferase (EC 2.3.1.274) (Acyl-ACP phosphotransacylase) (Acyl-[acyl-carrier-protein]--phosphate acyltransferase) (Phosphate-acyl-ACP acyltransferase)	738.628	-0.436183	-1.35302	0.0559623	0.11205
CTL0712	CT452	651	cmk	Cytidylate kinase (CK) (EC 2.7.4.25) (Cytidine monophosphate kinase) (CMP kinase)	631.312	-0.43581	-1.35267	0.080119	0.149055
CTL0479	CT227	402	CTL0479	Candidate inclusion membrane protein	196.037	-0.434978	-1.35189	0.438249	0.559319
CTL0446	CT194	1413	mgtE	Magnesium transporter MgtE	987.364	-0.431555	-1.34869	0.0845056	0.155285
CTL0757	CT496	507	pgsA_2	CDP-diacylglycerol--glycerol-3-phosphate 3-phosphatidyltransferase	844.674	-0.428089	-1.34545	0.0859906	0.156394
CTL0378	CT123	495	accB	Biotin carboxyl carrier protein of acetyl-CoA carboxylase	545.947	-0.424816	-1.3424	0.201022	0.312196
CTL0136	CT767	1053	CTL0136	Cyclic dehypoxanthine futalosine synthase (Cyclic DHFL synthase) (EC 1.21.98.1) (Dehypoxanthine futalosine cyclase) (DHFL cyclase) (Menaquinone biosynthetic enzyme MqnC)	216.947	-0.423334	-1.34102	0.239711	0.358563
CTL0142	CT773	1041	ldh	Leucine dehydrogenase	2115.87	-0.419643	-1.3376	0.130833	0.221277
CTL0435	CT183	1620	pyrG	CTP synthase (EC 6.3.4.2) (Cytidine 5'-triphosphate synthase) (Cytidine triphosphate synthetase) (CTP synthetase) (CTPS) (UTP--ammonia ligase)	408.105	-0.41926	-1.33724	0.05624	0.112354
CTL0051	CT682	3243	pbpB	Penicillin-binding protein	283.984	-0.4178	-1.33589	0.0239108	0.0543316
CTL0444	CT192	696	CTL0444	Candidate inclusion membrane protein	271.477	-0.416994	-1.33514	0.250732	0.370702
CTL0244	CT865	990	CTL0244	Uncharacterized protein	371.182	-0.413349	-1.33177	0.139594	0.233878
CTL0222	CT849.1	189	CTL0222	Uncharacterized protein	1166.78	-0.412349	-1.33085	0.329706	0.452652
CTL0831	CT568	456	CTL0831	Putative membrane protein	625.719	-0.40633	-1.32531	0.261728	0.382375
CTL0031	CT662	1008	hemA	Glutamyl-tRNA reductase (GluTR) (EC 1.2.1.70)	382.731	-0.405425	-1.32448	0.111888	0.194732
CTL0014	CT646	1380	CTL0014	Uncharacterized protein	777.833	-0.397833	-1.31753	0.0340311	0.0741213
CTL0701	CT442	453	crpA	Cysteine-rich membrane protein	250.616	-0.394883	-1.31484	0.427374	0.547553
CTL0119	CT750	2001	tktB	Transketolase	1623.12	-0.392923	-1.31305	0.0219843	0.0508491
CTL0500A		351	CTL0500A		219.973	-0.39227	-1.31246	0.506486	0.620004
CTL0093	CT724	525	CTL0093	Uncharacterized protein	294.97	-0.386511	-1.30723	0.372358	0.494284
CTL0371	CT116	399	incE	Inclusion membrane protein E	2628.88	-0.384514	-1.30542	0.0281521	0.0623817
CTL0100	CT731	1275	ribA	Riboflavin biosynthesis protein RibBA [Includes: 3,4-dihydroxy-2-butanone 4-phosphate synthase (DHBP synthase) (EC 4.1.99.12); GTP cyclohydrolase-2 (EC 3.5.4.25) (GTP cyclohydrolase II)]	691.05	-0.383451	-1.30446	0.047826	0.0981808
CTL0596	CT342	177	rpsU	30S ribosomal protein S21	7174.81	-0.381129	-1.30236	0.112085	0.194732
CTL0377	CT122	558	efp_2	Elongation factor P (EF-P)	1166.12	-0.374033	-1.29597	0.11366	0.196911
CTL0543	CT291	477	ptsN_2	PTS-family membrane transport protein IIA component	1699.44	-0.370036	-1.29238	0.0578958	0.115147
CTL0320	CT064	1809	lepA	Elongation factor 4 (EF-4) (EC 3.6.5.n1) (Ribosomal back-translocase LepA)	1174.44	-0.368257	-1.29079	0.171149	0.27538
CTL0073	CT704	1233	pcnB_1	PolyA polymerase	719.329	-0.364478	-1.28742	0.0651968	0.127677
CTL0607	CT353	546	def	Peptide deformylase (PDF) (EC 3.5.1.88) (Polypeptide deformylase)	837.075	-0.360771	-1.28411	0.161359	0.261988
CTL0590	CT336	1716	ptsI	Phosphoenolpyruvate-protein phosphotransferase	539.54	-0.360477	-1.28385	0.0420581	0.0885964
CTL0111	CT742	1191	CTL0111 (ygcA)	rRNA methyltransferase	148.272	-0.359849	-1.28329	0.327359	0.451826
CTL0872	CT608	1905	uvrD	DNA helicase (EC 3.6.4.12)	1243.5	-0.35873	-1.2823	0.0390789	0.0838882
CTL0897	CT632	1590	CTL0897	Uncharacterized protein	835.484	-0.353358	-1.27753	0.130352	0.220882
CTL0432	CT180	693	CTL0432 (tauB)	ABC transporter, ATP-binding protein	2430.09	-0.352951	-1.27717	0.0696207	0.134279
CTL0535	CT283	2073	CTL0535	Uncharacterized protein	1328.08	-0.348539	-1.27327	0.0605573	0.119641
CTL0794	CT532	462	fabZ	3-hydroxyacyl-[acyl-carrier-protein] dehydratase FabZ (EC 4.2.1.59) ((3R)-hydroxymyristoyl-[acyl-carrier-protein] dehydratase) ((3R)-hydroxymyristoyl-ACP dehydrase) (Beta-hydroxyacyl-ACP dehydratase)	2023.85	-0.347251	-1.27213	0.0514952	0.10475
CTL0029	CT660	1473	gyrA2	DNA topoisomerase (ATP-hydrolyzing) (EC 5.6.2.3)	122.919	-0.34702	-1.27193	0.361123	0.484936
CTL0707	CT447	1755	recJ	Single-stranded-DNA-specific exonuclease	756.584	-0.338003	-1.26401	0.166463	0.26881
CTL0361	CT106	825	CTL0361	tRNA pseudouridine synthase A	88.9139	-0.335456	-1.26178	0.598176	0.704766
CTL0363	CT108	756	CTL0363 (ybgI?)	Uncharacterized protein	256.857	-0.33533	-1.26167	0.351619	0.473599
CTL0126	CT757	1011	mraY	Phospho-N-acetylmuramoyl-pentapeptide-transferase (EC 2.7.8.13) (UDP-MurNAc-pentapeptide phosphotransferase)	222.842	-0.33012	-1.25712	0.333868	0.455877
CTL0153A	CT785	138	rnpA_2 (rl34)	50S ribosomal protein L34	919.601	-0.329029	-1.25617	0.47206	0.590405
CTL0663	CT406	465	CTL0663	Transcriptional repressor NrdR	1841.2	-0.323016	-1.25094	0.111353	0.194336
CTL0818	CT555	3600	CTL0818	Putative helicase (SWF/SNF family)	297.697	-0.318134	-1.24672	0.0798222	0.148813
CTL0639	CT383	732	CTL0639	Putative membrane protein	240.801	-0.316048	-1.24492	0.40351	0.526851
CTL0350	CT095	372	rbfA	Ribosome-binding factor A	3244.56	-0.307277	-1.23737	0.228228	0.343689
CTL0179		327	CTL0179		790.823	-0.306763	-1.23693	0.424851	0.545887
CTL0636	CT381	774	artJ	Arginine transport substrate-binding protein	1592.77	-0.305957	-1.23624	0.18354	0.291639
CTL0263	CT008	903	rnhC	Ribonuclease HIII (RNase HIII) (EC 3.1.26.4)	168.589	-0.302504	-1.23328	0.463976	0.583565
CTL0554	CT302	2820	valS	Valine--tRNA ligase (EC 6.1.1.9) (Valyl-tRNA synthetase) (ValRS)	883.547	-0.302226	-1.23305	0.0365902	0.0789251
CTL0267	CT012	795	dacA/ybbP	Diadenylate cyclase (DAC) (EC 2.7.7.85) (Cyclic-di-AMP synthase) (c-di-AMP synthase)	1567.8	-0.302048	-1.23289	0.0665845	0.129542
CTL0404	CT149	948	CTL0404	Putative exported protein	247.396	-0.299659	-1.23085	0.364178	0.486843
CTL0608	CT354	834	ksgA	Ribosomal RNA small subunit methyltransferase A (EC 2.1.1.182) (16S rRNA (adenine(1518)-N(6)/adenine(1519)-N(6))-dimethyltransferase) (16S rRNA dimethyladenosine transferase) (16S rRNA dimethylase) (S-adenosylmethionine-6-N', N'-adenosyl(rRNA) dimethyltransferase)	1524.3	-0.298945	-1.23024	0.0700129	0.134455
CTL0706	CT446	552	euo	HTH_17 domain-containing protein	715.2	-0.297241	-1.22879	0.264814	0.385145
CTL0132	CT763	420	CTL0132	UPF0109 protein CTL0132	2317.36	-0.297224	-1.22878	0.0904178	0.163447
CTL0262	CT007	951	CTL0262	Uncharacterized protein	839.872	-0.296048	-1.22778	0.149601	0.246939
CTL0390	CT135	1083	CTL0390	Putative exported protein	386.152	-0.291665	-1.22405	0.226178	0.341177
CTL0389	CT134	414	CTL0389	Uncharacterized protein	454.757	-0.290073	-1.2227	0.466714	0.585359
CTL0165	CT796	3012	glyQ	Glycine--tRNA ligase (Glycyl-tRNA synthetase) (GlyRS) (EC 6.1.1.14) [Includes: Glycine--tRNA ligase alpha subunit (Glycyl-tRNA synthetase alpha subunit); Glycine--tRNA ligase beta subunit (Glycyl-tRNA synthetase beta subunit)]	599.642	-0.289107	-1.22188	0.0422342	0.0885964
CTL0349	CT094	726	truB	tRNA pseudouridine synthase B (EC 5.4.99.25) (tRNA pseudouridine(55) synthase) (Psi55 synthase) (tRNA pseudouridylate synthase) (tRNA-uridine isomerase)	1823.35	-0.288275	-1.22118	0.233337	0.350201
CTL0104	CT735	1368	dagA	Na(+)-linked D-alanine glycine permease	1073.79	-0.287187	-1.22026	0.0749504	0.141502
CTL0672	CT415	831	CTL0672 (yebL	Metal transporter, metal-binding component	421.097	-0.282151	-1.21601	0.284687	0.406761
CTL0544	CT292	438	dut	Deoxyuridine 5'-triphosphate nucleotidohydrolase (dUTPase) (EC 3.6.1.23) (dUTP pyrophosphatase)	2907.14	-0.280863	-1.21492	0.0851789	0.155649
CTL0556	CT304	426	atpK	V-type sodium ATP synthase subunit C	858.524	-0.279869	-1.21408	0.27053	0.391545
CTL0740	CT479	1416	oppB2	Oligopeptide transport system membrane permease	1243.79	-0.279377	-1.21367	0.0912882	0.164356
CTL0348	CT093	906	ribF	Riboflavin biosynthesis protein [Includes: Riboflavin kinase (EC 2.7.1.26) (Flavokinase); FMN adenylyltransferase (EC 2.7.7.2) (FAD pyrophosphorylase) (FAD synthase)]	399.999	-0.278471	-1.21291	0.286016	0.407355
CTL0536	CT284	1425	CTL0536 (cls)	Phospholipase D	231.787	-0.278189	-1.21267	0.301366	0.421357
CTL0144	CT775	762	CTL0144	1-acyl-sn-glycerol-3-phosphate acyltransferase	1761.63	-0.273166	-1.20846	0.254214	0.373992
CTL0006		1011	CTL0006		201.475	-0.273129	-1.20843	0.417792	0.538367
CTL0558	CT306	612	atpD	V-type ATP synthase subunit D (V-ATPase subunit D)	640.643	-0.272255	-1.20769	0.289835	0.410829
CTL0039	CT670	507	(cdsO/yscO)	Uncharacterized protein	188.095	-0.271006	-1.20665	0.612535	0.716876
CTL0710	CT450	762	uppS (yaeS?)	Isoprenyl transferase (EC 2.5.1.-)	527.941	-0.270947	-1.2066	0.301508	0.421357
CTL0431	CT179	513	CTL0431	Putative membrane protein	606.553	-0.267782	-1.20396	0.371015	0.493765
CTL0189	CT817	1197	tyrP_1	Tyrosine-specific transport protein	1030.5	-0.264272	-1.20103	0.11378	0.196911
CTL0176	CT807	1002	plsB	Glycerol-3-phosphate acyltransferase	903.953	-0.263939	-1.20075	0.173548	0.278237
CTL0196	CT824	2925	CTL0196	Metalloprotease-insulinase	956.421	-0.262043	-1.19918	0.141224	0.234847
CTL0181	CT810	180	rpmF	50S ribosomal protein L32	2305.36	-0.260253	-1.19769	0.276293	0.397951
CTL0792	CT530	951	fmt	Methionyl-tRNA formyltransferase (EC 2.1.2.9)	1147.16	-0.259926	-1.19742	0.300146	0.42077
CTL0795	CT533	861	lpxC	UDP-3-O-acyl-N-acetylglucosamine deacetylase (UDP-3-O-acyl-GlcNAc deacetylase) (EC 3.5.1.108) (UDP-3-O-[R-3-hydroxymyristoyl]-N-acetylglucosamine deacetylase)	1911.98	-0.257311	-1.19525	0.0845114	0.155285
CTL0116	CT747	1011	hemE	Uroporphyrinogen decarboxylase (UPD) (URO-D) (EC 4.1.1.37)	418.961	-0.256807	-1.19483	0.283006	0.40618
CTL0002	CT634	1398	nqrA	Na(+)-translocating NADH-quinone reductase subunit A (Na(+)-NQR subunit A) (Na(+)-translocating NQR subunit A) (EC 7.2.1.1) (NQR complex subunit A) (NQR-1 subunit A)	925.803	-0.255865	-1.19405	0.198803	0.310912
CTL0793	CT531	843	lpxA	Acyl-[acyl-carrier-protein]--UDP-N-acetylglucosamine O-acyltransferase (UDP-N-acetylglucosamine acyltransferase) (EC 2.3.1.129)	980.605	-0.255316	-1.1936	0.197112	0.308809
CTL0367	CT112	1827	pepF	Oligoendopeptidase F	810.468	-0.255038	-1.19337	0.132246	0.222919
CTL0089	CT720	783	CTL0089	Uncharacterized protein	202.712	-0.253507	-1.1921	0.535489	0.647957
CTL0277	CT022	327	rpmE	50S ribosomal protein L31 type B	2382.18	-0.250397	-1.18953	0.261607	0.382375
CTL0480	CT228	591	CTL0480	Candidate inclusion membrane protein	481.711	-0.249502	-1.1888	0.515139	0.625876
CTL0649	CT393	1746	proS	Proline--tRNA ligase (EC 6.1.1.15) (Prolyl-tRNA synthetase) (ProRS)	1182.1	-0.247594	-1.18723	0.356029	0.478816
CTL0376	CT121	687	araD	Ribulose-phosphate 3-epimerase (EC 5.1.3.1)	221.382	-0.246448	-1.18628	0.531202	0.643641
CTL0858	CT594	792	CTL0858 (ycfH)	Putative hydrolase	338.833	-0.246272	-1.18614	0.478928	0.59668
CTL0855	CT592	1881	sdhA	Succinate dehydrogenase flavoprotein subunit	101.146	-0.246038	-1.18595	0.481246	0.59668
CTL0447	CT195	1092	CTL0447	Putative integral membrane protein	388.098	-0.243538	-1.18389	0.30887	0.429627
CTL0584	CT330	273	CTL0584	Uncharacterized protein	1031.62	-0.243113	-1.18354	0.478507	0.59668
CTL0013	CT645	297	CTL0013	Integral membrane protein	578.65	-0.242855	-1.18333	0.515049	0.625876
CTL0623	CT369	1122	aroB	3-dehydroquinate synthase (DHQS) (EC 4.2.3.4)	107.531	-0.235203	-1.17707	0.634701	0.73251
CTL0844	CT581	1908	thrS	Threonine--tRNA ligase (EC 6.1.1.3) (Threonyl-tRNA synthetase) (ThrRS)	894.117	-0.230645	-1.17336	0.125316	0.213563
CTL0746	CT485	945	hemZ	Ferrochelatase (EC 4.99.1.1) (Heme synthase) (Protoheme ferro-lyase)	636.02	-0.2282	-1.17137	0.307837	0.428859
CTL0583A		219	xseB		2001.81	-0.228161	-1.17134	0.340777	0.463893
CTL0015	CT647	579	CTL0015	Putative exported protein	633.765	-0.226365	-1.16988	0.382031	0.503922
CTL0405	CT150	159	rpmG	50S ribosomal protein L33	1214	-0.225708	-1.16935	0.537185	0.649129
CTL0396	CT141	447	CTL0396 (secA_1)	Protein translocase	971.1	-0.225403	-1.1691	0.333382	0.455877
CTL0146	CT777	1134	bioF	8-amino-7-oxononanoate synthase	886.696	-0.224874	-1.16868	0.241731	0.359776
CTL0797	CT535	483	CTL0797 (yciA)	Acyl-CoA hydrolase	765.367	-0.21937	-1.16422	0.438436	0.559319
CTL0845	CT582	768	minD	Chromosome partitioning ATPase (ParA family)	938.048	-0.210917	-1.15742	0.288562	0.410253
CTL0810	CT548	585	CTL0810	Putative exported protein	277.214	-0.20614	-1.1536	0.590627	0.697674
CTL0681	CT422	486	CTL0681	Endoribonuclease YbeY (EC 3.1.-.-)	641.391	-0.203047	-1.15113	0.49816	0.613496
CTL0491	CT239	984	fabH	3-oxoacyl-[acyl-carrier-protein] synthase 3 (EC 2.3.1.180) (3-oxoacyl-[acyl-carrier-protein] synthase III) (Beta-ketoacyl-ACP synthase III) (KAS III)	2077.92	-0.200068	-1.14875	0.46275	0.582843
CTL0803	CT541	732	mip	Peptidyl-prolyl cis-trans isomerase (EC 5.2.1.8)	2407.83	-0.198408	-1.14743	0.127541	0.216941
CTL0666	CT409	1362	CTL0666	Sodium/alanine symporter protein	657.816	-0.197554	-1.14675	0.312046	0.433371
CTL0461	CT209	2460	leuS	Leucine--tRNA ligase (EC 6.1.1.4) (Leucyl-tRNA synthetase) (LeuRS)	701.027	-0.196892	-1.14623	0.179029	0.285978
CTL0323	CT067	981	CTL0323 (ytgA)	ABC transport protein, solute binding component	2478.27	-0.196879	-1.14622	0.193282	0.303875
CTL0759	CT497	1419	dnaB	Replicative DNA helicase (EC 3.6.4.12)	650.519	-0.19665	-1.14603	0.237559	0.35594
CTL0141	CT772	630	ppa	Inorganic pyrophosphatase (EC 3.6.1.1) (Pyrophosphate phospho-hydrolase) (PPase)	848.38	-0.192754	-1.14294	0.39131	0.513882
CTL0225	CT852	642	CTL0225 (yhgN?)	UPF0056 inner membrane protein	806.878	-0.192319	-1.1426	0.439116	0.559387
CTL0437	CT185	1524	zwf	Glucose-6-phosphate 1-dehydrogenase (G6PD) (EC 1.1.1.49)	1481.02	-0.192004	-1.14235	0.190939	0.300721
CTL0109	CT740	1296	dmpP	Na(+)-translocating NADH-quinone reductase subunit F (Na(+)-NQR subunit F) (Na(+)-translocating NQR subunit F) (EC 7.2.1.1) (NQR complex subunit F) (NQR-1 subunit F)	1375.15	-0.189579	-1.14043	0.187847	0.297952
CTL0524	CT272	903	mraW (yabC?)	Ribosomal RNA small subunit methyltransferase H (EC 2.1.1.199) (16S rRNA m(4)C1402 methyltransferase) (rRNA (cytosine-N(4)-)-methyltransferase RsmH)	332.733	-0.188665	-1.13971	0.589824	0.697674
CTL0121	CT752	537	efp_1	Elongation factor P (EF-P)	1052.82	-0.187997	-1.13918	0.41616	0.537816
CTL0848	CT585	1041	trpS	Tryptophan--tRNA ligase (EC 6.1.1.2) (Tryptophanyl-tRNA synthetase) (TrpRS)	1677.46	-0.180796	-1.13351	0.222236	0.336938
CTL0806	CT544	1371	uhpC	Putative sugar phosphate permease	6463.32	-0.169989	-1.12505	0.16317	0.263968
CTL0129	CT760	1158	ftsW	Cell division protein	604.294	-0.168406	-1.12382	0.397641	0.520664
CTL0606	CT352	309	secG	Protein-export membrane protein SecG	327.603	-0.166521	-1.12235	0.749851	0.828675
CTL0553	CT301	2805	pknD	Serine/threonine-protein kinase PknD (EC 2.7.11.1)	312.816	-0.15878	-1.11634	0.370765	0.493765
CTL0328	CT072	1860	CTL0328 (yaeL)	Putative protease	1763.63	-0.156683	-1.11472	0.142576	0.236655
CTL0274	CT019	3111	ileS	Isoleucine--tRNA ligase (EC 6.1.1.5) (Isoleucyl-tRNA synthetase) (IleRS)	915.931	-0.152502	-1.1115	0.410957	0.532633
CTL0521	CT269	1452	murE	UDP-N-acetylmuramoyl-L-alanyl-D-glutamate--2,6-diaminopimelate ligase (EC 6.3.2.13) (Meso-A2pm-adding enzyme) (Meso-diaminopimelate-adding enzyme) (UDP-MurNAc-L-Ala-D-Glu:meso-diaminopimelate ligase) (UDP-MurNAc-tripeptide synthetase) (UDP-N-acetylmuramyl-tripeptide synthetase)	2141	-0.15141	-1.11065	0.210461	0.324597
CTL0341	CT086	270	rpmB	50S ribosomal protein L28	1817.43	-0.150529	-1.10998	0.504442	0.619624
CTL0625	CT371	786	CTL0625	Putative exported protein	235.763	-0.149508	-1.10919	0.694799	0.783403
CTL0620	CT366	1323	aroA	3-phosphoshikimate 1-carboxyvinyltransferase (EC 2.5.1.19) (5-enolpyruvylshikimate-3-phosphate synthase) (EPSP synthase) (EPSPS)	250.076	-0.14893	-1.10875	0.572296	0.682323
CTL0018	CT650	1059	recA	Protein RecA (Recombinase A)	657.193	-0.147592	-1.10772	0.465878	0.585133
CTL0577	CT325	447	CTL0577	SufE domain-containing protein	205.236	-0.146317	-1.10674	0.765201	0.839465
CTL0871	CT607	690	ung	Uracil-DNA glycosylase (UDG) (EC 3.2.2.27)	168.696	-0.145772	-1.10632	0.736569	0.816074
CTL0028	CT659	237	CTL0028	UPF0109 protein CTL0028	413.796	-0.145008	-1.10574	0.786265	0.851073
CTL0103	CT734	666	CTL0103	Putative lipoprotein	3042.83	-0.131298	-1.09528	0.625437	0.727233
CTL0224	CT851	876	map	Methionine aminopeptidase (MAP) (MetAP) (EC 3.4.11.18) (Peptidase M)	850.272	-0.128044	-1.09281	0.513598	0.625707
CTL0324	CT068	780	CTL0324 (ytgB_1)	ABC transport protein, ATP-binding component	2342.7	-0.126868	-1.09192	0.405654	0.528831
CTL0131	CT762	2412	murC	Multifunctional fusion protein [Includes: D-alanine--D-alanine ligase (EC 6.3.2.4) (D-Ala-D-Ala ligase) (D-alanylalanine synthetase); UDP-N-acetylmuramate--L-alanine ligase (EC 6.3.2.8) (UDP-N-acetylmuramoyl-L-alanine synthetase)]	757.768	-0.122666	-1.08874	0.363232	0.486341
CTL0001	CT633	1017	hemB	Delta-aminolevulinic acid dehydratase (EC 4.2.1.24)	382.882	-0.113884	-1.08214	0.630364	0.731613
CTL0127	CT758	1251	murD	UDP-N-acetylmuramoylalanine--D-glutamate ligase (EC 6.3.2.9) (D-glutamic acid-adding enzyme) (UDP-N-acetylmuramoyl-L-alanyl-D-glutamate synthetase)	701.082	-0.113327	-1.08172	0.511008	0.623402
CTL0641	CT385	336	CTL0641 (ycfF)	HIT domain-containing protein	605.656	-0.110651	-1.07972	0.730495	0.811359
CTL0266	CT011	1257	ybbR	Putative exported protein	866.84	-0.105974	-1.07622	0.687766	0.7804
CTL0576	CT324	912	CTL0576	Uncharacterized protein	370.234	-0.105679	-1.076	0.702407	0.788993
CTL0717	CT457	717	CTL0717 (yebC?)	Probable transcriptional regulatory protein CTL0717	1229.31	-0.103581	-1.07444	0.548985	0.662491
CTL0747	CT486	786	fliY	Glutamine-binding protein	911.508	-0.102279	-1.07347	0.578608	0.688929
CTL0686	CT427	822	CTL0686	Chorismate dehydratase (EC 4.2.1.151) (Menaquinone biosynthetic enzyme MqnA)	142.048	-0.101588	-1.07295	0.813936	0.875085
CTL0190	CT818	1194	CTL0190 (tyrP_2)	Tyrosine-specific transport protein	1909.57	-0.0991913	-1.07117	0.507529	0.620004
CTL0545	CT293	927	accD	Acetyl-coenzyme A carboxylase carboxyl transferase subunit beta (ACCase subunit beta) (Acetyl-CoA carboxylase carboxyltransferase subunit beta) (EC 2.1.3.15)	1950.11	-0.0983911	-1.07058	0.458039	0.578161
CTL0145	CT776	1614	aas	2-acylglycerophosphoethanolamine acyltransferase	954.114	-0.0966736	-1.06931	0.564033	0.674273
CTL0466	CT214	1644	CTL0466	Candidate inclusion membrane protein	302.242	-0.0928788	-1.0665	0.698135	0.786027
CTL0443	CT191	351	CTL0443	Uncharacterized protein	1497.23	-0.0886642	-1.06339	0.724195	0.807374
CTL0108	CT739	2400	ftsK	Cell division protein	361.191	-0.0879797	-1.06288	0.634896	0.73251
CTL0814	CT552	408	CTL0814	Putative exported protein	202.247	-0.0869712	-1.06214	0.86818	0.907828
CTL0258	CT003	1476	gatA	Glutamyl-tRNA(Gln) amidotransferase subunit A (Glu-ADT subunit A) (EC 6.3.5.7)	1821.19	-0.0851896	-1.06083	0.630842	0.731613
CTL0211	CT839	1065	CTL0211	Putative membrane transport protein	190.827	-0.0831904	-1.05936	0.797875	0.86155
CTL0122	CT753	225	CTL0122	Uncharacterized protein	152.539	-0.0809666	-1.05773	0.915594	0.937051
CTL0591	CT337	330	ptsH	Phosphocarrier protein HPr	333.591	-0.0773744	-1.0551	0.866777	0.907423
CTL0115	CT746	1374	hemN_1	Coproporphyrinogen-III oxidase (EC 1.3.98.3)	365.375	-0.0743393	-1.05288	0.743879	0.823153
CTL0452	CT200	846	oppC	Oligopeptide transport system membrane permease	281.699	-0.0741945	-1.05277	0.844342	0.894422
CTL0503	CT251	2364	oxaA	Membrane protein insertase YidC (Foldase YidC) (Membrane integrase YidC) (Membrane protein YidC)	1716.01	-0.0723328	-1.05142	0.481754	0.59668
CTL0278	CT023	1080	prfA	Peptide chain release factor 1 (RF-1)	829.614	-0.0715475	-1.05084	0.660484	0.75714
CTL0024	CT655	810	kdsA	2-dehydro-3-deoxyphosphooctonate aldolase (EC 2.5.1.55) (3-deoxy-D-manno-octulosonic acid 8-phosphate synthase) (KDO-8-phosphate synthase) (KDO 8-P synthase) (KDOPS) (Phospho-2-dehydro-3-deoxyoctonate aldolase)	1026.81	-0.0674258	-1.04785	0.758136	0.833601
CTL0642	CT386	870	CTL0642	Uncharacterized protein	1477.75	-0.0668315	-1.04741	0.779399	0.844665
CTL0656	CT399	987	CTL0656 (yrbH)	Carbohydrate isomerase	986.692	-0.065774	-1.04665	0.714861	0.800967
CTL0889	CT625	867	nfo	Probable endonuclease 4 (EC 3.1.21.2) (Endodeoxyribonuclease IV) (Endonuclease IV)	625.552	-0.0612867	-1.0434	0.788309	0.852252
CTL0802	CT540	456	CTL0802 (yibK)	Putative tRNA (cytidine(34)-2'-O)-methyltransferase (EC 2.1.1.207) (tRNA (cytidine/uridine-2'-O-)-methyltransferase)	570.333	-0.0584213	-1.04133	0.857138	0.899902
CTL0012	CT644	1005	CTL0012 (yohI)	tRNA-dihydrouridine synthase (EC 1.3.1.-)	366.91	-0.0539857	-1.03813	0.836104	0.888858
CTL0493	CT241	2379	CTL0493 (yaeT)	Outer membrane protein (Variable surface antigen)	1965.45	-0.0525709	-1.03711	0.642193	0.739018
CTL0113	CT744	2469	CTL0113	Putative exported protein	129.856	-0.0506481	-1.03573	0.851333	0.897568
CTL0580	CT326.2	183	CTL0580	Uncharacterized protein	303.032	-0.0474372	-1.03343	0.937536	0.95573
CTL0630	CT376	981	mdhC	Malate dehydrogenase (EC 1.1.1.37)	1334.54	-0.0457986	-1.03225	0.847967	0.89703
CTL0749	CT488	735	CTL0749	Putative phosphohydrolase	279.589	-0.0436898	-1.03075	0.89748	0.930836
CTL0095	CT726	1140	CTL0095 (rodA)	Cell cycle protein	163.834	-0.0433298	-1.03049	0.90094	0.93118
CTL0860	CT596	699	exbB	Macromolecule transporter	278.682	-0.0392444	-1.02758	0.907768	0.934991
CTL0657	CT400	1167	sucB_2	Dihydrolipoamide acetyltransferase component of pyruvate dehydrogenase complex (EC 2.3.1.-)	746.664	-0.0365193	-1.02564	0.823625	0.878793
CTL0736	CT475	2373	pheT	Phenylalanine--tRNA ligase beta subunit (EC 6.1.1.20) (Phenylalanyl-tRNA synthetase beta subunit) (PheRS)	515.082	-0.0358282	-1.02515	0.876676	0.91457
CTL0685	CT426	1110	CTL0685	Radical_SAM domain-containing protein	258.656	-0.0306387	-1.02146	0.916064	0.937051
CTL0257	CT002	303	gatC	Aspartyl/glutamyl-tRNA(Asn/Gln) amidotransferase subunit C (Asp/Glu-ADT subunit C) (EC 6.3.5.-)	1550.48	-0.0305717	-1.02142	0.890292	0.925975
CTL0846	CT583	792	gp6D	Virulence plasmid protein pGP6-D-related protein	809.832	-0.0265961	-1.01861	0.907192	0.934991
CTL0287	CT032	1653	metG	Methionine--tRNA ligase (EC 6.1.1.10) (Methionyl-tRNA synthetase) (MetRS)	1437.84	-0.0219565	-1.01534	0.848813	0.89703
CTL0862	CT599	1296	tolB	Protein TolB homolog	636.295	-0.0197666	-1.0138	0.913276	0.937051
CTL0537	CT285	720	lplA_1	Lipoate-protein ligase A	195.142	-0.0190893	-1.01332	0.965464	0.977505
CTL0539	CT287	1077	trmU (ycbF?)	tRNA-specific 2-thiouridylase MnmA (EC 2.8.1.13)	424.998	-0.0188352	-1.01314	0.934574	0.9538
CTL0501	CT249	1371	dnaA	Uncharacterized protein	626.465	-0.0178243	-1.01243	0.918042	0.938
CTL0600	CT346	915	CTL0600 (elaC)	Ribonuclease Z (RNase Z) (EC 3.1.26.11) (tRNA 3 endonuclease) (tRNase Z)	278.862	-0.0157505	-1.01098	0.963252	0.977482
CTL0739	CT478	1737	oppC2	Oligonucleotide transport system permease	1027.98	-0.0116603	-1.00812	0.964593	0.977505
CTL0634	CT379	1344	CTL0634 (hflX)	GTPase HflX (GTP-binding protein HflX)	847.287	-0.00600581	-1.00417	0.980371	0.986925
CTL0077	CT708	3492	CTL0077	Putative helicase	1770.62	-0.00441456	-1.00306	0.970732	0.979507
CTL0290	CT035	774	CTL0290	BPL_N domain-containing protein	235.646	0.00121002	1.00084	0.99727	0.99727
CTL0325	CT069	1356	CTL0325 (ytgC)	ABC transport protein, membrane permease	901.924	0.00362737	1.00252	0.987612	0.988881
CTL0809	CT547	957	CTL0809	Putative exported protein	642.014	0.00416016	1.00289	0.984303	0.988732
CTL0555	CT303	516	CTL0555	Uncharacterized protein	803.657	0.00448293	1.00311	0.985688	0.988881
CTL0817	CT554	1236	brnQ	Branched-chain amino acid transport system carrier protein	886.565	0.00582223	1.00404	0.981399	0.986925
CTL0847	CT584	552	CTL0847	Uncharacterized protein and t3SS chaperone	3073.24	0.00875865	1.00609	0.950796	0.967039
CTL0691	CT432	1494	glyA	Serine hydroxymethyltransferase (SHMT) (Serine methylase) (EC 2.1.2.1)	748.722	0.00914264	1.00636	0.970308	0.979507
CTL0384	CT129	645	CTL0384 (glnP)	Putative ABC-membrane transport protein, inner membrane component	419.831	0.0112282	1.00781	0.974422	0.98212
CTL0551	CT299	660	hemC	Hydroxymethylbilane synthase (EC 2.5.1.61)	281.97	0.0131217	1.00914	0.967697	0.978656
CTL0078	CT709	1101	mreB	Cell shape-determining protein MreB	1060.75	0.0213536	1.01491	0.896414	0.930811
CTL0066	CT697	636	nth	Endonuclease III	12.4394	0.0226836	1.01585	0.987773	0.988881
CTL0440	CT188	612	tdk	Thymidylate kinase (EC 2.7.4.9) (dTMP kinase)	716.999	0.0250558	1.01752	0.915731	0.937051
CTL0801	CT539	309	trxA	Thioredoxin	1414.61	0.0262914	1.01839	0.913071	0.937051
CTL0528	CT276	585	CTL0528	Uncharacterized protein	671.294	0.0280815	1.01966	0.904608	0.93389
CTL0422	CT169	285	trpR	Trp operon repressor homolog	221.193	0.0317245	1.02223	0.953566	0.968754
CTL0893		618	glmU		712.138	0.0321419	1.02253	0.898608	0.930925
CTL0597	CT343	633	CTL0597	O-sialoglycoprotein endopeptidase	519.645	0.0375989	1.0264	0.889026	0.925975
CTL0340	CT085	1740	CTL0340	Putative decarboxylase	155.239	0.0389157	1.02734	0.900466	0.93118
CTL0313	CT057	1809	gcpE	4-hydroxy-3-methylbut-2-en-1-yl diphosphate synthase (flavodoxin) (EC 1.17.7.3) (1-hydroxy-2-methyl-2-(E)-butenyl 4-diphosphate synthase)	307.179	0.040737	1.02864	0.857577	0.899902
CTL0279	CT024	873	CTL0279	Release factor glutamine methyltransferase (RF MTase) (EC 2.1.1.297) (N5-glutamine methyltransferase PrmC) (Protein-(glutamine-N5) MTase PrmC) (Protein-glutamine N-methyltransferase PrmC)	483.459	0.040837	1.02871	0.866211	0.907423
CTL0849	CT586	2007	uvrB	UvrABC system protein B (Protein UvrB) (Excinuclease ABC subunit B)	413.014	0.0417158	1.02934	0.822445	0.878793
CTL0216	CT844	492	CTL0216 (yfhC)	tRNA-specific adenosine deaminase (EC 3.5.4.33)	118.82	0.0438396	1.03085	0.944151	0.961376
CTL0382	CT127	852	CTL0382 (ydhO?)	Chitinase	200.173	0.0504752	1.03561	0.89072	0.925975
CTL0125	CT756	1353	murF	UDP-N-acetylmuramoyl-tripeptide--D-alanyl-D-alanine ligase (EC 6.3.2.10)	278.07	0.0510429	1.03601	0.823684	0.878793
CTL0098	CT729	1287	serS	Serine--tRNA ligase (EC 6.1.1.11) (Seryl-tRNA synthetase) (SerRS) (Seryl-tRNA(Ser/Sec) synthetase)	944.007	0.0549723	1.03884	0.820046	0.878059
CTL0635	CT380	801	phnP	Metal-dependent hydrolase	990.849	0.0553058	1.03908	0.774842	0.840746
CTL0379	CT124	1374	accC	Biotin carboxylase (EC 6.3.4.14) (EC 6.4.1.2)	585.257	0.0554316	1.03917	0.758922	0.833601
CTL0820	CT557	1398	lpdA	Dihydrolipoyl dehydrogenase (EC 1.8.1.4)	1596.01	0.0576518	1.04077	0.669572	0.763636
CTL0369	CT114	1461	CTL0369	Transglut_core2 domain-containing protein	677.855	0.0611335	1.04329	0.807478	0.869816
CTL0237	CT862	597	scc3; lcrH_2	Type III secretion chaperone	451.911	0.0633126	1.04486	0.87165	0.91039
CTL0392	CT137	846	CTL0392 (ywlC)	YrdC-like domain-containing protein	380.791	0.0633941	1.04492	0.798883	0.861597
CTL0527	CT275	1368	dnaA2	Chromosomal replication initiator protein DnaA	1285.79	0.0636102	1.04508	0.814329	0.875085
CTL0690	CT431	579	clpP_2	ATP-dependent Clp protease proteolytic subunit 1 (EC 3.4.21.92) (Endopeptidase Clp 1)	2617.56	0.0658841	1.04673	0.679336	0.772799
CTL0522	CT270	1944	pbp	Penicillin-binding protein	230.572	0.0666291	1.04727	0.772102	0.840389
CTL0032	CT663	402	scc4; sycE	Type III secretion system chaperone	636.744	0.0722988	1.05139	0.840066	0.890949
CTL0355	CT100	360	acpS	Holo-[acyl-carrier-protein] synthase (Holo-ACP synthase) (EC 2.7.8.7) (4'-phosphopantetheinyl transferase AcpS)	381.028	0.0751757	1.05349	0.838441	0.890283
CTL0259	CT004	1467	gatB	Aspartyl/glutamyl-tRNA(Asn/Gln) amidotransferase subunit B (Asp/Glu-ADT subunit B) (EC 6.3.5.-)	1991.05	0.0762789	1.0543	0.633747	0.73251
CTL0436	CT184	447	CTL0436 (yqgF?)	Putative pre-16S rRNA nuclease (EC 3.1.-.-)	261.216	0.0765227	1.05447	0.849886	0.897101
CTL0510	CT258	1125	CTL0510 (yhfO)	Putative cysteine desulfurase	454.205	0.0785811	1.05598	0.733338	0.813504
CTL0326	CT070	957	CTL0326 (ytgD)	ABC transport protein, membrane permease	975.069	0.0834384	1.05954	0.625384	0.727233
CTL0385	CT130	702	CTL0385 (glnQ)	ABC transporter, ATP-binding component	569.957	0.0835485	1.05962	0.723593	0.807374
CTL0673	CT416	711	CTL0673	Metal transporter, ATP-binding component	178.003	0.0902044	1.06452	0.819328	0.878059
CTL0030	CT661	1818	gyrB	DNA topoisomerase (ATP-hydrolyzing) (EC 5.6.2.3)	130.096	0.0932408	1.06676	0.754523	0.831838
CTL0356	CT101	462	CTL0356	Putative membrane protein	165.443	0.0976837	1.07005	0.857503	0.899902
CTL0198	CT826	792	pssA	CDP-diacylglycerol--serine O-phosphatidyltransferase	474.846	0.099395	1.07132	0.665385	0.76178
CTL0236	CT861	1521	copB2	Putative type III secretion translocator	194.174	0.0995286	1.07142	0.719001	0.803589
CTL0188	CT816	1821	glmS	Glutamine--fructose-6-phosphate aminotransferase [isomerizing] (EC 2.6.1.16) (D-fructose-6-phosphate amidotransferase) (GFAT) (Glucosamine-6-phosphate synthase) (Hexosephosphate aminotransferase) (L-glutamine--D-fructose-6-phosphate amidotransferase)	1155.64	0.105586	1.07593	0.479972	0.59668
CTL0748	CT487	573	CTL0748 (yhhF)	Methyltransferase	251.3	0.107016	1.077	0.77403	0.840746
CTL0383	CT128	738	adk	Adenylate kinase (AK) (EC 2.7.4.3) (ATP-AMP transphosphorylase) (ATP:AMP phosphotransferase) (Adenylate monophosphate kinase)	747.409	0.108803	1.07833	0.65749	0.754676
CTL0114	CT745	1275	hemG	Protoporphyrinogen oxidase	229.803	0.112049	1.08076	0.691745	0.782539
CTL0734	CT473	315	CTL0734	Putative membrane protein insertion efficiency factor	65.3162	0.112504	1.0811	0.915499	0.937051
CTL0026	CT657	318	CTL0026	Uncharacterized protein	321.642	0.116176	1.08386	0.82866	0.883047
CTL0393	CT138	948	CTL0393	Microsomal dipeptidase	259.497	0.116858	1.08437	0.698886	0.786027
CTL0823	CT560	837	CTL0823	Uncharacterized protein	427.842	0.117675	1.08498	0.624185	0.727233
CTL0327	CT071	1140	dxr (yaeM)	1-deoxy-D-xylulose 5-phosphate reductoisomerase (DXP reductoisomerase) (EC 1.1.1.267) (1-deoxyxylulose-5-phosphate reductoisomerase) (2-C-methyl-D-erythritol 4-phosphate synthase)	773.713	0.119122	1.08607	0.498766	0.613496
CTL0362	CT107	1107	CTL0362 (mutY)	Adenine DNA glycosylase (EC 3.2.2.31)	216.643	0.122768	1.08882	0.692442	0.782539
CTL0286	CT031	303	CTL0286	Uncharacterized protein	700.49	0.123045	1.08903	0.706167	0.792221
CTL0490	CT238	927	fabD	Malonyl CoA-acyl carrier protein transacylase (EC 2.3.1.39)	1501.52	0.129123	1.09363	0.441652	0.561816
CTL0084	CT715	1368	CTL0084	UDP-N-acetylglucosamine pyrophosphorylase	131.074	0.135405	1.0984	0.667788	0.763552
CTL0796	CT534	1629	cutE	Apolipoprotein N-acyltransferase (ALP N-acyltransferase) (EC 2.3.1.269)	185.938	0.140789	1.10251	0.613318	0.716876
CTL0130	CT761	1059	murG	UDP-N-acetylglucosamine--N-acetylmuramyl-(pentapeptide) pyrophosphoryl-undecaprenol N-acetylglucosamine transferase (EC 2.4.1.227) (Undecaprenyl-PP-MurNAc-pentapeptide-UDPGlcNAc GlcNAc transferase)	190.546	0.140867	1.10257	0.648465	0.745276
CTL0299	CT043	504	slc1	Putative type III secretion system chaperone	3785.9	0.141801	1.10328	0.586553	0.696531
CTL0852	CT589	1809	CTL0852	Putative exported protein	24.6739	0.142501	1.10382	0.834438	0.888144
CTL0720	CT460	261	CTL0720	SWIB domain-containing protein	4744.08	0.144764	1.10555	0.563527	0.674273
CTL0318	CT062	1239	tyrS	Tyrosine--tRNA ligase (EC 6.1.1.1) (Tyrosyl-tRNA synthetase) (TyrRS)	1148.92	0.148041	1.10806	0.319637	0.442536
CTL0298	CT042	2001	CTL0298 (glgX)	Putative glycosyl hydrolase	356.179	0.150595	1.11003	0.448289	0.567833
CTL0504	CT252	819	lgt	Phosphatidylglycerol--prolipoprotein diacylglyceryl transferase (EC 2.5.1.145)	270.193	0.151658	1.11085	0.63941	0.736765
CTL0516	CT264	1941	CTL0516 (msbA)	ABC transporter, ATP-binding and membrane components	340.665	0.155715	1.11397	0.426345	0.54702
CTL0264	CT009	432	CTL0264 (yfgA)	Uncharacterized protein	316.343	0.15634	1.11446	0.685936	0.779314
CTL0394	CT139	1281	oppA	Oligopeptide transport system binding protein	91.1794	0.158533	1.11615	0.692366	0.782539
CTL0721	CT461	990	CTL0721 (yaeI?)	Putative metallo-phosphoesterase	1118.01	0.16474	1.12096	0.291338	0.411653
CTL0354	CT099	1056	trxB	Thioredoxin reductase (EC 1.8.1.9)	983.153	0.166167	1.12207	0.497803	0.613496
CTL0128	CT759	738	nlpD	Muramidase	1189.88	0.168096	1.12358	0.328254	0.452362
CTL0438	CT186	771	devB	6-phosphogluconolactonase (6PGL) (EC 3.1.1.31)	709.245	0.168643	1.124	0.416819	0.537889
CTL0406	CT151	1512	CTL0406	Lipoprotein releasing systen, inner membrane component	464.61	0.173366	1.12769	0.372512	0.494284
CTL0197	CT825	1284	rmuC	DNA recombination protein	336.139	0.178675	1.13184	0.492374	0.608147
CTL0333	CT077	951	apbE (yojL?)	FAD:protein FMN transferase (EC 2.7.1.180) (Flavin transferase)	69.3849	0.182638	1.13496	0.750726	0.828675
CTL0483	CT231	1473	CTL0483	Sodium-dependent amino acid transporter	195.708	0.188182	1.13933	0.481066	0.59668
CTL0321	CT065	1587	CTL0321	ADP,ATP carrier protein	2596.09	0.189326	1.14023	0.0456559	0.0939417
CTL0684	CT425	1866	CTL0684	Uncharacterized protein	893.341	0.191064	1.14161	0.140944	0.234819
CTL0400	CT145	1845	pkn1	Serine/threonine-protein kinase Pkn1 (EC 2.7.11.1)	701.015	0.191846	1.14222	0.199355	0.311231
CTL0025	CT656	294	CTL0025	Uncharacterized protein	603.834	0.195464	1.14509	0.550062	0.662895
CTL0210	CT838	1101	CTL0210	Putative membrane transport protein	158.869	0.195476	1.1451	0.55909	0.672867
CTL0027	CT658	1008	sfhB	Pseudouridine synthase (EC 5.4.99.-)	204.165	0.19661	1.146	0.562777	0.674273
CTL0110	CT741	345	CTL0110	Sec translocon accessory complex subunit YajC	386.47	0.197243	1.14651	0.633119	0.73251
CTL0101	CT732	474	ribH (ribE?)	6,7-dimethyl-8-ribityllumazine synthase (DMRL synthase) (LS) (Lumazine synthase) (EC 2.5.1.78)	312.648	0.20513	1.15279	0.562383	0.674273
CTL0218	CT846	705	CTL0218	Putative integral membrane protein	189.427	0.205436	1.15303	0.572161	0.682323
CTL0293	CT038	345	CTL0293	Putative membrane protein	221.104	0.207252	1.15449	0.668985	0.763636
CTL0550	CT298	1365	radA	DNA repair protein RadA	460.096	0.214977	1.16069	0.334582	0.456155
CTL0489	CT237	747	fabG	3-oxoacyl-[acyl-carrier protein] reductase	2295.57	0.216953	1.16228	0.408511	0.531004
CTL0714	CT454	1692	argS	Arginine--tRNA ligase (EC 6.1.1.19) (Arginyl-tRNA synthetase) (ArgRS)	484.916	0.217985	1.16311	0.207125	0.320559
CTL0744	CT483	366	CTL0744	Putative membrane protein	51.5232	0.220915	1.16547	0.816577	0.876446
CTL0498	CT246	987	pdhB	Pyruvate dehydrogenase E1 component subunit beta (EC 1.2.4.1)	714.214	0.227265	1.17061	0.251873	0.371773
CTL0083	CT714	1005	gpdA	Glycerol-3-phosphate dehydrogenase [NAD(P)+] (EC 1.1.1.94) (NAD(P)H-dependent glycerol-3-phosphate dehydrogenase)	424.539	0.228873	1.17192	0.369411	0.4931
CTL0105	CT736	453	CTL0105 (ybcL)	Conserved hyporthetical protein	818.875	0.236673	1.17827	0.296145	0.416468
CTL0821	CT558	936	lipA	Lipoyl synthase (EC 2.8.1.8) (Lip-syn) (LS) (Lipoate synthase) (Lipoic acid synthase) (Sulfur insertion protein LipA)	585.24	0.236821	1.17839	0.266961	0.387637
CTL0151	CT782	1494	cysS	Cysteine--tRNA ligase (EC 6.1.1.16) (Cysteinyl-tRNA synthetase) (CysRS)	347.817	0.237775	1.17917	0.329492	0.452652
CTL0640	CT384	1620	CTL0640	Uncharacterized protein	172.541	0.24089	1.18172	0.392254	0.514365
CTL0347	CT092	1101	CTL0347 (ychF)	Ribosome-binding ATPase YchF	335.322	0.242902	1.18337	0.283826	0.40618
CTL0319	CT063	1443	gnd	6-phosphogluconate dehydrogenase, decarboxylating (EC 1.1.1.44)	976.619	0.247306	1.18699	0.0826127	0.152424
CTL0667	CT410	1278	pcnB_2	Poly(A) polymerase I (PAP I) (EC 2.7.7.19)	584.238	0.250562	1.18967	0.215302	0.329221
CTL0448	CT196	321	CTL0448	Candidate inclusion membrane protein	84.2475	0.250923	1.18997	0.756227	0.832688
CTL0724	CT464	675	CTL0724	Hydrolase, haloacid dehalogenase-like family	292.554	0.253557	1.19214	0.41384	0.535593
CTL0864	CT601	603	CTL0864 (papQ)	Putative soluble transglycosylase	549.763	0.257916	1.19575	0.275388	0.397932
CTL0668	CT411	1824	lpxB	Lipid-A-disaccharide synthase (EC 2.4.1.182)	296.509	0.258131	1.19593	0.256844	0.377239
CTL0763	CT501	603	ruvA	Holliday junction ATP-dependent DNA helicase RuvA (EC 3.6.4.12)	301.09	0.25923	1.19684	0.407913	0.531001
CTL0497	CT245	1023	pdhA	Pyruvate dehydrogenase E1 component subunit alpha (EC 1.2.4.1)	621.771	0.25924	1.19685	0.179337	0.285978
CTL0162	CT794	1788	dnaG	DNA primase (EC 2.7.7.-)	140.597	0.265212	1.20181	0.379119	0.501561
CTL0300	CT044	474	ssb	Single-stranded DNA-binding protein (SSB)	930.584	0.268729	1.20475	0.262053	0.382375
CTL0508	CT256	1245	CTL0508	Putative membrane transport protein	251.795	0.268786	1.20479	0.2834	0.40618
CTL0589	CT335	291	CTL0589	Nucleoid-associated protein CTL0589	316.235	0.272045	1.20752	0.598222	0.704766
CTL0715	CT455	1335	murA	UDP-N-acetylglucosamine 1-carboxyvinyltransferase (EC 2.5.1.7) (Enoylpyruvate transferase) (UDP-N-acetylglucosamine enolpyruvyl transferase) (EPT)	749.081	0.273147	1.20844	0.29293	0.413249
CTL0374	CT119	741	incA	Inclusion membrane protein A	261.244	0.27971	1.21395	0.382033	0.503922
CTL0202	CT830	585	CTL0202 (ytgB_2)	Putative SAM-dependent methyltransferase	65.9248	0.283666	1.21728	0.676055	0.770048
CTL0462	CT210	1269	hemL	Glutamate-1-semialdehyde 2,1-aminomutase (GSA) (EC 5.4.3.8) (Glutamate-1-semialdehyde aminotransferase) (GSA-AT)	750.108	0.284055	1.21761	0.111262	0.194336
CTL0678	CT421	702	CTL0678	Putative inner membrane protein	573.347	0.286147	1.21938	0.240437	0.358907
CTL0689	CT430	828	dapF	Diaminopimelate epimerase (DAP epimerase) (EC 5.1.1.7) (PLP-independent amino acid racemase)	1485.28	0.287649	1.22065	0.229296	0.344717
CTL0605	CT351	2103	CTL0605	Putative exported protein	262.322	0.288425	1.22131	0.162443	0.263269
CTL0097	CT728	747	CTL0097	Putative integral membrane protein	776.093	0.291002	1.22349	0.145853	0.241645
CTL0765	CT503	450	CTL0765	Uncharacterized protein	1178.47	0.291596	1.22399	0.200383	0.311746
CTL0646	CT390	1185	dapL (aspC)	LL-diaminopimelate aminotransferase (DAP-AT) (DAP-aminotransferase) (LL-DAP-aminotransferase) (EC 2.6.1.83)	362.56	0.29166	1.22405	0.213345	0.327348
CTL0007	CT639	3081	recB	Exodeoxyribonuclease V beta chain	61.8715	0.295329	1.22716	0.351132	0.473599
CTL0764	CT502	513	ruvC	Crossover junction endodeoxyribonuclease RuvC (EC 3.1.22.4) (Holliday junction nuclease RuvC) (Holliday junction resolvase RuvC)	565.932	0.303652	1.23426	0.363258	0.486341
CTL0322	CT066	477	CTL0322	Uncharacterized protein	1968.26	0.307743	1.23777	0.0867736	0.157178
CTL0275	CT020	1887	lepB	Signal peptidase I (EC 3.4.21.89)	434.973	0.30781	1.23783	0.102323	0.18094
CTL0850	CT587	1275	eno	Enolase (EC 4.2.1.11) (2-phospho-D-glycerate hydro-lyase) (2-phosphoglycerate dehydratase)	1169.11	0.308071	1.23805	0.0523378	0.105741
CTL0742	CT481	732	CTL0742	NodB homology domain-containing protein	163.607	0.308707	1.2386	0.410898	0.532633
CTL0166	CT797	609	pgsA_1	CDP-diacylglycerol--glycerol-3-phosphate 3-phosphatidyltransferase	454.917	0.31306	1.24234	0.275839	0.397938
CTL0465	CT213	729	rpiA	Ribose-5-phosphate isomerase A (EC 5.3.1.6) (Phosphoriboisomerase A) (PRI)	377.618	0.313734	1.24292	0.324426	0.448471
CTL0743	CT482	654	CTL0743	Putative exported protein	644.083	0.316167	1.24502	0.182158	0.289959
CTL0096	CT727	1980	CTL0096 (zntA)	Cation transporting ATPase	709.778	0.325868	1.25342	0.042066	0.0885964
CTL0265	CT010	1368	htrB	Lipid A biosynthesis lauroyl acyltransferase	173.681	0.329411	1.2565	0.253833	0.373992
CTL0868	CT605	1227	CTL0868 (ybbC?)	Putative exported protein	391.514	0.331302	1.25815	0.132303	0.222919
CTL0454	CT202	744	oppF	Oligopeptide transport system ATP-binding protein	375.457	0.333039	1.25966	0.288969	0.410253
CTL0064	CT695	1197	CTL0064	Uncharacterized protein	127.321	0.335181	1.26154	0.342353	0.465329
CTL0664	CT407	375	dksA	DnaK suppressor protein	2460.65	0.335338	1.26167	0.0689174	0.13321
CTL0212	CT840	966	tilS (mesJ)	tRNA(Ile)-lysidine synthase (EC 6.3.4.19) (tRNA(Ile)-2-lysyl-cytidine synthase) (tRNA(Ile)-lysidine synthetase)	260.359	0.336121	1.26236	0.30235	0.421873
CTL0859	CT595	2079	dsdD	Thiol:disulfide interchange protein	225.613	0.337323	1.26341	0.11771	0.202925
CTL0232	CT857	1266	CTL0232	Putative membrane transport protein	358.359	0.337631	1.26368	0.149408	0.246939
CTL0467	CT215	1047	dhnA	Fructose-bisphosphate aldolase	1413.63	0.33839	1.26434	0.0236934	0.053975
CTL0079	CT710	1800	pckA	Phosphoenolpyruvate carboxykinase [GTP] (PEP carboxykinase) (PEPCK) (EC 4.1.1.32) (GTP-dependent phosphoenolpyruvate carboxykinase) (GTP-PEPCK)	821.102	0.342449	1.26791	0.0338229	0.0738481
CTL0711	CT451	918	cdsA	Phosphatidate cytidylyltransferase	632.56	0.344366	1.26959	0.123103	0.211406
CTL0699	CT440	339	CTL0699	Putative membrane protein	112.598	0.344741	1.26992	0.624921	0.727233
CTL0403	CT148	1524	mhpA	FAD-dependent monooxygenase	372.683	0.353111	1.27731	0.167567	0.270103
CTL0585	CT331	1923	dxs	1-deoxy-D-xylulose-5-phosphate synthase (EC 2.2.1.7) (1-deoxyxylulose-5-phosphate synthase) (DXP synthase) (DXPS)	545.03	0.354211	1.27829	0.139935	0.234011
CTL0492	CT240	603	recR	Recombination protein RecR	117.839	0.357294	1.28102	0.458385	0.578161
CTL0460	CT208	1296	gseA	3-deoxy-D-manno-octulosonic acid transferase (Kdo transferase) (EC 2.4.99.12) (EC 2.4.99.13) (EC 2.4.99.14) (Kdo(2)-lipid IV(A) 3-deoxy-D-manno-octulosonic acid transferase) (Kdo-lipid IV(A) 3-deoxy-D-manno-octulosonic acid transferase) (Lipid IV(A) 3-deoxy-D-manno-octulosonic acid transferase) (Trifunctional Kdo transferase)	575.568	0.361935	1.28515	0.0535549	0.107956
CTL0038	CT669	1329	sctN (cdsN/yscN)	ATP synthase (Predicted TTSS protein)	810.779	0.363001	1.2861	0.160619	0.261738
CTL0861	CT597	408	CTL0861 (exbD)	Macromolecule transport protein	44.9099	0.364393	1.28734	0.716463	0.801756
CTL0439	CT187	873	dnaX_1	DNA polymerase III subunit gamma/tau	588.67	0.366724	1.28942	0.0733584	0.139381
CTL0364	CT109	789	CTL0364	Uncharacterized protein	257.522	0.367059	1.28972	0.250078	0.370702
CTL0358	CT103	897	CTL0358	Uncharacterized protein	300.674	0.367131	1.28979	0.222984	0.3375
CTL0288	CT033	2241	recD_2	ATP-dependent RecD-like DNA helicase (EC 3.6.4.12)	345.009	0.369837	1.29221	0.0581807	0.115223
CTL0494	CT242	522	ompH	Outer membrane protein	1223.27	0.374065	1.296	0.0722202	0.1381
CTL0624	CT370	1443	aroE	3-dehydroquinate dehydratase (3-dehydroquinase) (EC 4.2.1.10) (Type I DHQase) (Type I dehydroquinase) (DHQ1)	115.521	0.378824	1.30028	0.285584	0.407355
CTL0303	CT047	945	CTL0303	Uncharacterized protein	128.029	0.379484	1.30088	0.329985	0.452652
CTL0235	CT860	1482	copD2	Uncharacterized protein	177.269	0.379914	1.30126	0.242534	0.36037
CTL0231		1704	CTL0231		536.991	0.381757	1.30293	0.0495903	0.101105
CTL0134	CT765	333	rbsV	Anti-sigma factor antagonist	214.988	0.396273	1.3161	0.421742	0.542673
CTL0867	CT604	1602	groEL2	60 kDa chaperonin	265.868	0.40025	1.31974	0.0625796	0.123363
CTL0191	CT819	717	CTL0191 (yccA)	Putative membrane transport protein	1770.49	0.400975	1.3204	0.0806309	0.149695
CTL0505	CT253	648	CTL0505	Putative lipoprotein	1406.69	0.405472	1.32452	0.0257526	0.0579271
CTL0745	CT484	999	CTL0745	Putative membrane protein	335.72	0.407387	1.32628	0.0981292	0.174214
CTL0408	CT153	2433	CTL0408	MAC/perforin family protein	549.406	0.409098	1.32786	0.101924	0.180592
CTL0549	CT297	696	rnc	Ribonuclease 3 (EC 3.1.26.3) (Ribonuclease III) (RNase III)	391.268	0.410643	1.32928	0.220175	0.335522
CTL0546	CT294	621	sodM	Superoxide dismutase (EC 1.15.1.1)	2132.81	0.417408	1.33553	0.0862524	0.156552
CTL0052	CT683	1008	CTL0052	Tetratricopeptide repeat protein	212.847	0.427459	1.34486	0.210034	0.324498
CTL0427	CT175	1590	oppA2	Oligopeptide transport system binding protein	78.507	0.42858	1.34591	0.264783	0.385145
CTL0880	CT616	1290	CTL0880	Putative integral membrane protein	286.46	0.450866	1.36686	0.0907378	0.163695
CTL0531	CT279	951	nqrC	Na(+)-translocating NADH-quinone reductase subunit C (Na(+)-NQR subunit C) (Na(+)-translocating NQR subunit C) (EC 7.2.1.1) (NQR complex subunit C) (NQR-1 subunit C)	586.148	0.455548	1.3713	0.0480138	0.0983402
CTL0124	CT755	1539	groEL	60 kDa chaperonin GroEL	242.178	0.456861	1.37255	0.0663446	0.129357
CTL0811	CT549	441	rsbW	Sigma regulatory factor-histidine kinase	513.86	0.45742	1.37308	0.152558	0.251355
CTL0735	CT474	930	CTL0735	Putative membrane protein	119.398	0.459708	1.37526	0.296983	0.41699
CTL0837	CT574	1071	pepP	Proline dipeptidase	418.235	0.459777	1.37533	0.0420427	0.0885964
CTL0388	CT133	804	CTL0388	Putative methyltransferase	217.359	0.4601	1.37564	0.155415	0.254653
CTL0863	CT600	567	pal	Peptidoglycan-associated protein	1156.74	0.463581	1.37896	0.0228823	0.0523947
CTL0294	CT039	573	dcd	dCTP deaminase (EC 3.5.4.13) (Deoxycytidine triphosphate deaminase)	933.258	0.47294	1.38794	0.0316143	0.0695359
CTL0332	CT076	456	smpB	SsrA-binding protein (Small protein B)	326.218	0.47498	1.3899	0.175785	0.281319
CTL0330	CT074	1098	recF	DNA replication and repair protein RecF	112.568	0.479901	1.39465	0.315596	0.437619
CTL0592	CT338	462	CTL0592	Uncharacterized protein	162.112	0.481248	1.39595	0.331933	0.454625
CTL0692	CT433	672	CTL0692 (hemD)	HEM4 domain-containing protein	36.1199	0.482077	1.39675	0.561958	0.674273
CTL0629	CT375	1059	CTL0629	Putative oxidoreductase	323.913	0.49029	1.40473	0.0708926	0.135852
CTL0451	CT199	942	oppB	Oligopeptide transport system membrane permease	397.137	0.494967	1.40929	0.0418621	0.0885964
CTL0729	CT469	537	CTL0729	HSDR_N_2 domain-containing protein	90.0454	0.499313	1.41354	0.42979	0.54986
CTL0533	CT281	735	nqrE	Na(+)-translocating NADH-quinone reductase subunit E (Na(+)-NQR subunit E) (Na(+)-translocating NQR subunit E) (EC 7.2.1.1) (NQR complex subunit E) (NQR-1 subunit E)	388.276	0.504415	1.41855	0.133061	0.223772
CTL0730	CT470	732	recO	DNA repair protein RecO (Recombination protein O)	81.3303	0.506518	1.42062	0.351104	0.473599
CTL0106	CT737	660	CTL0106	SET domain containing protein	335.859	0.530038	1.44397	0.0961538	0.171046
CTL0481	CT229	648	CTL0481	Candidate inclusion membrane protein	186.709	0.532023	1.44596	0.195648	0.307053
CTL0611A	CT357	333	CTL0611A	Candidate inclusion membrane protein	91.2323	0.559293	1.47355	0.456625	0.577573
CTL0647	CT391	1008	CTL0647	ABC transporter substrate-binding component	106.881	0.560381	1.47466	0.291033	0.411653
CTL0301	CT045	1500	CTL0301 (pepA)	Probable cytosol aminopeptidase (EC 3.4.11.1) (Leucine aminopeptidase) (LAP) (EC 3.4.11.10) (Leucyl aminopeptidase)	1431.34	0.566051	1.48047	0.0287568	0.0635639
CTL0008	CT640	3021	recC	Exodeoxyribonuclease V gamma chain	67.3839	0.566838	1.48127	0.0648233	0.127225
CTL0523	CT271	288	CTL0523	Putative exported protein	499.452	0.580761	1.49564	0.124088	0.212281
CTL0133	CT764	807	CTL0133	Putative membrane protein	68.7781	0.585068	1.50011	0.347782	0.47056
CTL0722	CT462	660	ispD (ygbP?)	2-C-methyl-D-erythritol 4-phosphate cytidylyltransferase (EC 2.7.7.60) (4-diphosphocytidyl-2C-methyl-D-erythritol synthase) (MEP cytidylyltransferase) (MCT)	362.092	0.587308	1.50244	0.0493065	0.100757
CTL0147	CT778	2262	priA	Primosomal protein N' (EC 3.6.4.-) (ATP-dependent helicase PriA)	66.0546	0.616608	1.53327	0.0811151	0.150282
CTL0738	CT477	513	CTL0738 (ada)	Putative DNA methyltransferase	150.418	0.638537	1.55675	0.21429	0.328235
CTL0726	CT466	330	CTL0726	Uncharacterized protein	499.424	0.649773	1.56892	0.0757346	0.142381
CTL0723	CT463	804	truA	tRNA pseudouridine synthase A (EC 5.4.99.12) (tRNA pseudouridine(38-40) synthase) (tRNA pseudouridylate synthase I) (tRNA-uridine isomerase I)	191.714	0.651277	1.57056	0.0779639	0.145652
CTL0463	CT211	570	CTL0463	UPF0301 protein CTL0463	306.534	0.672351	1.59367	0.0517283	0.104985
CTL0851	CT588	1953	rbsU	Sigma regulatory family protein-PP2C phosphatase	88.2247	0.700342	1.62489	0.0344624	0.0748781
CTL0021	CT652.1	180	CTL0021	Uncharacterized protein	112.46	0.704198	1.62924	0.487079	0.602439
CTL0407	CT152	678	CTL0407 (ycfV)	Lipoprotein release ATP-binding component	295.83	0.710368	1.63622	0.0224213	0.0514709
CTL0317	CT061	762	fliA	RNA polymerase sigma factor sigma-28	228.588	0.725351	1.6533	0.0543198	0.109251
CTL0593	CT339	1530	CTL0593	Competence domain-containing protein	39.8164	0.733172	1.66229	0.201992	0.313157
CTL0610	CT356	2115	CTL0610 (yyaL)	Thioredox_DsbH domain-containing protein	90.5455	0.736423	1.66604	0.0220365	0.0508491
CTL0203	CT831	876	murB	UDP-N-acetylenolpyruvoylglucosamine reductase (EC 1.3.1.98) (UDP-N-acetylmuramate dehydrogenase)	168.586	0.760198	1.69372	0.0420011	0.0885964
CTL0246	CT867	1020	CTL0246	Deubiquitinase and deneddylase Dub2 (ChlaDub2) (EC 3.4.22.-)	173.062	0.787934	1.7266	0.0354658	0.076685
CTL0826	CT563	285	sctS (cdsS/yscS)	Type III secretion system, membrane protein	206.46	0.795964	1.73624	0.171808	0.275943
CTL0413	CT157	1206	CTL0413	Phosphatidylcholine-hydrolyzing phospholipase D (PLD) protein	4.49014	0.859135	1.81395	0.59064	0.697674
CTL0751	CT490	252	CTL0751	Uncharacterized protein	24.2371	0.859242	1.81409	0.590583	0.697674
CTL0601	CT347	948	xerC	Tyrosine recombinase XerC	78.072	0.867245	1.82418	0.12899	0.218988
CTL0217	CT845	219	CTL0217	NOTHING	73.3084	0.895507	1.86026	0.469989	0.58864
CTL0276	CT021	744	CTL0276	Putative exported protein	206.705	0.909578	1.8785	0.0443732	0.0915134
CTL0725	CT465	642	CTL0725	Putative exported protein	47.3214	0.911424	1.8809	0.270112	0.391545
CTL0854	CT591	699	sdhB	Succinate dehydrogenase iron-sulfur protein	92.6439	0.923059	1.89613	0.140764	0.234819
CTL0687	CT428	690	ubiE	Demethylmenaquinone methyltransferase (EC 2.1.1.163)	57.9474	0.925548	1.89941	0.161346	0.261988
CTL0812	CT550	426	CTL0812	Uncharacterized protein	203.232	0.933473	1.90987	0.0729547	0.13891
CTL0515	CT263	591	CTL0515	Uncharacterized protein	233.053	0.967158	1.95499	0.0256822	0.0579147
CTL0599	CT345	366	CTL0599	Uncharacterized protein	88.6837	1.07067	2.10041	0.221079	0.336326
CTL0425		522	CTL0425		169.596	1.08844	2.12643	0.0424633	0.0887573
CTL0870	CT606.1	240	CTL0870	Uncharacterized protein	244.377	1.0935	2.13391	0.0670447	0.130154
CTL0472	CT220	579	CTL0472 (ubiX)	Flavin prenyltransferase UbiX (EC 2.5.1.129)	89.5509	1.11258	2.16232	0.0823178	0.152194
CTL0063	CT694	969	CTL0063	Uncharacterized protein	157.252	1.11724	2.16932	0.022962	0.0524426
CTL0419A		261	CTL0419A		142.455	1.17399	2.25635	0.111422	0.194336
CTL0471	CT219	909	ubiA	4-hydroxybenzoate polyprenyltransferase	79.5199	1.18694	2.27669	0.0279875	0.0623262
CTL0338	CT082	1683	CTL0338	Uncharacterized protein	42.5184	1.21283	2.31791	0.0302661	0.0667349
CTL0086	CT717	1305	fliI	Flagellum-specific ATP synthase	25.8124	1.40308	2.64465	0.107183	0.188414
CTL0085	CT716	366	CTL0085	Uncharacterized protein	103.046	1.86167	3.63427	0.0318361	0.0698517
CTL0417	CT161	747	CTL0417	Uncharacterized protein	40.4144	1.90672	3.74956	0.0778849	0.145652
CTL0704	CT444.1	225	CTL0704	Putative lipoprotein	62.8223	2.451	5.46795	0.105681	0.186508
CTL0411	CT155	939	CTL0411	Phosphatidylcholine-hydrolyzing phospholipase D (PLD) protein	6.50452	3.08049	8.45903	0.190835	0.300721
CTL0231B	CT856	210	CTL0231B (ychM)	Sulfate transporter	0	#N/A	#N/A	#N/A	#N/A
CTL0375	CT120	276	CTL0375	Uncharacterized protein	0	#N/A	#N/A	#N/A	#N/A
CTL0758	CT496.1	150	CTL0758	Putative membrane protein	0	#N/A	#N/A	#N/A	#N/A

## Sheet: Table S3
			Glycogen Genes
CT #	CTL #	Name	Function	Fold Change
CT798	CTL0167	glgA	Glycogen synthase	15.48
CT087	CTL0342	malQ	4-alpha-glucanotransferase	4.4162
CT248	CTL0500	glgP	Alpha-1,4 glucan phosphorylase	4.21525
CT489	CTL0750	glgC	Glucose-1-phosphate adenylyltransferase	2.28388
CT042	CTL0298	glgX	Putative glycosyl hydrolase	1.11003	NS
CT866	CTL0245	glgB	1,4-alpha-glucan branching enzyme	-1.40911	NS

## Sheet: Table S4
			Bacterial Membrane Associated
CT #	CTL #	Name	Function	Fold Change	Reference	PMID
CT444	CTL0703	omcA	Small cysteine-rich outer membrane protein OmcA	17.6281	Hackstadt (1985); Hatch (1996); Liu (2010)	2857160; 8550401; 20348250
CT443	CTL0702	omcB	Large cysteine-rich periplasmic protein OmcB	8.67485	Hackstadt (1985); Hatch (1996); Liu (2010)	2857160; 8550401; 20348250
CT814.1	CTL0186	CTL0186	Putative membrane protein	8.16496
CT814	CTL0185	CTL0185	Putative membrane protein	6.33353
	CTL0337	CTL0337	Putative membrane protein	6.07548
CT441	CTL0700	tsp	Carboxy-terminal processing protease	5.72386
CT176	CTL0428	dsbB	Probable disulfide formation protein (Disulfide oxidoreductase)	5.40912	Christensen (2019)
CT374	CTL0628	arcD	Arginine/agmatine antiporter	4.99919
CT178	CTL0430	CTL0430	Putative integral membrane protein	4.70701
CT713	CTL0082	ompB (porB)	Outer membrane protein B	4.45243
CT177	CTL0429	dsbG	Disulfide bond chaperone	4.14373
CT372	CTL0626	CTL0626	Porin AaxA (Outer membrane protein AaxA)	4.09028
CT870	CTL0249	pmpF	Polymorphic outer membrane protein	3.44125	Chellas-Gery et al. (2007)	17532760
CT869	CTL0248	pmpE	Polymorphic outer membrane protein	3.32958
CT413	CTL0670	pmpB	Polymorphic outer membrane protein	3.16343
CT871	CTL0250	pmpG	Polymorphic outer membrane protein	2.417	Subtil et al. (2005)	15916612
CT001	CTL0256	CTL0256	Putative membrane protein	2.40503
CT841	CTL0213	ftsH	ATP-dependent zinc metalloprotease FtsH	2.36967
CT389	CTL0645	CTL0645	Putative exported protein	2.33577
CT872	CTL0251	pmpH	Polymorphic outer membrane protein	2.20612
CT204	CTL0456	CTL0456 ybhI?	Sodium:sulfate symporter	2.02771
CT780	CTL0149	CTL0149	Protein disulfide isomerase	2.02267

## Sheet: Table S5
			Other RNA-seq Based Late Genes
CT #	CTL #	Name	Function	Fold Change
CT849	CTL0221	CTL0221	Uncharacterized protein	30.2873
CT847	CTL0219	CTL0219	Uncharacterized protein	20.3507
CT050	CTL0306	CTL0306	Uncharacterized protein	19.9278
CT084	CTL0339	CTL0339	Phosphatidylcholine-hydrolyzing phospholipase D protein	19.5059
CT143	CTL0398	CTL0398	Uncharacterized protein	18.9883
CT073	CTL0329	CTL0329	Exported protein	18.1774
CT875	CTL0255	CTL0255	Uncharacterized protein	17.6702
CT444	CTL0703	omcA	Small cysteine-rich outer membrane protein	17.6281
CT144	CTL0399	CTL0399	Putative membrane protein	17.0569
CT080	CTL0336	ltuB	Late transcription unit B protein	16.5232
CT382.1	CTL0638	CTL0638	Uncharacterized protein	16.4128
CT142	CTL0397	CTL0397	Uncharacterized protein	15.9073
CT049	CTL0305	CTL0305	Uncharacterized protein	15.6937
CT798	CTL0167	glgA	Glycogen synthase	15.4849
CT456	CTL0716	tarp	Translocated actin-recruiting phosphoprotein	15.3771
CT132	CTL0387	CTL0387	Uncharacterized protein	12.8322
CT051	CTL0307	CTL0307	Uncharacterized protein	11.8039
CT702	CTL0071	CTL0071	Uncharacterized protein	11.3958
CT576	CTL0839	scc2 (icrH_1)	Type III secretion chaperone (Low calcium response protein H)	10.3824
CT565	CTL0828	CTL0828	Putative membrane protein	9.29403
CT546	CTL0808	CTL0808	Uncharacterized protein	8.93592
CT443	CTL0702	omcB	Large cysteine-rich periplasmic protein	8.67485
CT848	CTL0220	CTL0220	Uncharacterized protein	8.60952
CT392	CTL0648	CTL0648	Uncharacterized protein	8.60554
CT814.1	CTL0186	CTL0186	Putative membrane protein	8.16496
CT578	CTL0841	copB	Putative type III secretion system membrane protein	8.04756
CT046	CTL0302	hctB	Histone H1-like protein	7.90956
CT620	CTL0884	CTL0884	Uncharacterized protein	7.85563
	CTL0426	CTL0426	Uncharacterized protein	7.79603
CT619	CTL0883	CTL0883	Uncharacterized protein	6.34512
CT814	CTL0185	CTL0185	Putative membrane protein	6.33353
CT577	CTL0840	CTL0840	Uncharacterized protein	6.07879
CT441	CTL0700	tsp	Carboxy-terminal processing protease	5.72386
CT579	CTL0842	copD	Putative type III secretion system protein	5.5294
CT176	CTL0428	dsbB	Probable disulfide formation protein (Disulfide oxidoreductase)	5.40912
CT468	CTL0728	atoC	Two component system response regulator	5.08365
CT374	CTL0628	CTL0628 (arcD)	Arginine/agmatine antiporter	4.99919
CT712	CTL0081	CTL0081	Uncharacterized protein	4.9773
CT711	CTL0080	CTL0080	Uncharacterized protein	4.87899
CT743	CTL0112	hctA	Histone H1-like protein	4.47859
CT713	CTL0082	ompB	Outer membrane protein B	4.45243
CT087	CTL0342	malQ	4-alpha-glucanotransferase	4.4162
CT718	CTL0087	fliH	Uncharacterized protein	4.34413
CT821	CTL0193	sucC	Succinyl-CoA synthetase subunit beta	4.29986
CT131	CTL0386	CTL0386	Putative exported protein	4.26368
CT248	CTL0500	glgP	Alpha-1,4 glucan phosphorylase	4.21525
CT177	CTL0429	dsbG	Disulfide bond chaperone	4.14373
CT372	CTL0626	aaxA	Outer membrane porin protein	4.09028
CT055	CTL0311	sucB_1	Dihydrolipoamide succinyltransferase component (E2) of 2-oxoglutarate dehydrogenase complex	3.88907
CT181	CTL0433	CTL0433	Putative exported protein	3.7832
CT467	CTL0727	atoS	Two component regulator, histidine kinase	3.77284
CT088	CTL0343	scc1 (sycE)	Type III secretion chaperone	3.55919
CT719	CTL0088	fliF	Flagellar M-Ring Protein	3.54061
CT870	CTL0249	pmpF	Polymorphic outer membrane protein	3.44125
CT869	CTL0248	pmpE	Polymorphic outer membrane protein	3.32958
CT413	CTL0670	pmpB	Polymorphic outer membrane protein	3.16343
CT622	CTL0886	CTL0886	Uncharacterized protein	3.12491
CT060	CTL0316	cdsV/flhA	Flagellar biosynthesis protein	3.11047
CT054	CTL0310	sucA	2-oxoglutarate dehydrogenase E1 component	3.07034
CT424	CTL0683	rsbV	Anti-sigma factor antagonist	3.03769
CT621	CTL0885	CTL0885	Uncharacterized protein	2.96592
CT089	CTL0344	copN/lcrE	Low calcium response protein E	2.96567
CT822	CTL0194	sucD	Succinyl-CoA synthetase subunit alpha	2.88264
CT871	CTL0250	pmpG	Polymorphic outer membrane protein	2.417
CT872	CTL0251	pmpH	Polymorphic outer membrane protein	2.20612

## Sheet: Table S6
		σ-28 Associated Genes
CT #	Name	Function	Fold Change
CT046	hct2 (hctB)	Histone H1-like protein	7.90956	H/S
CT441	tsp	Carboxy-terminal processing protease	5.72386	H
		σ-54 Associated Genes (> 2 Fold Change)
CT #	Name	Function	Fold Change	Genes regulated by Sigma 54 (S = Soules et. al. H = Hatch and Ouellette)
CT561	sctL (cdsL/yscL)	Type III secretion system protein	2.17431	H/S
CT274	CTL0526	TPR_REGION domain-containing protein	2.2772	H
CT090	lcrD	Low calcium response protein D (Predicted to be part of the TTSS apparatus)	2.27734	H
CT489	glgC	Glucose-1-phosphate adenylyltransferase	2.28388	H
CT841	ftsH	ATP-dependent zinc metalloprotease	2.36967	H
CT562	sctR (cdsR/yscR)	Type III secretion system, membrane protein	2.40653	H
CT105	CTL0360	Uncharacterized protein	2.43497	H
CT395	grpE	Protein GrpE (HSP-70 cofactor)	2.51867	H
CT434	ispF (ygbB)	2-C-methyl-D-erythritol 2,4-cyclodiphosphate synthase (MECDP-synthase)	2.83853	H
CT005	incV	Putative membrane protein	2.91698	H
CT089	copN/lcrE	Low calcium response protein E (TTSS effector protein)	2.96567	H
CT424	rsbV	Anti-sigma factor antagonist	3.03769	H
CT060	cdsV/flhA	Flagellar biosynthesis protein (Export)	3.11047	H/S
CT622	CTL0886	Uncharacterized protein	3.12491	H/S
CT635	CTL0003	Uncharacterized protein	3.12528	H/S
CT413	pmpB	Polymorphic outer membrane protein	3.16343	H
CT564	sctT (cdsT/yscT)	Type III secretion system, membrane protein	3.29374	H/S
CT869	pmpE	Polymorphic outer membrane protein	3.32958	H
CT870	pmpF	Polymorphic outer membrane protein	3.44125	H
CT719	fliF	Flagellar M-Ring Protein	3.54061	H
CT676	mcsA	UVR domain-containing protein	3.65789	H/S
CT467	atoS	Two component regulator, histidine kinase	3.77284	H/S
CT055	sucB_1	Dihydrolipoamide succinyltransferase component (E2) of 2-oxoglutarate dehydrogenase complex	3.88907	H/S
CT675	mcsB	Protein-arginine kinase	3.999	H
CT494	sohB	Exported protease IV	4.00148	H
CT372	CTL0626 (AaxA)	Outer membrane protein	4.09028	H
CT177	dsbG	Disulfide bond chaperone	4.14373	H
CT821	sucC	Succinyl-CoA synthetase subunit beta	4.29986	H
CT493	polA	DNA polymerase I	4.42929	H
CT711	CTL0080	Uncharacterized protein	4.87899	H
CT712	CTL0081	Uncharacterized protein	4.9773	S
CT374	arcD	Arginine/agmatine antiporter	4.99919	S
CT394	CTL0650 (hrcA)	Heat-inducible transcription repressor HrcA	5.08294	S
CT579	copD	Putative type III secretion system protein	5.5294	S
CT814	CTL0185	Putative membrane protein	6.33353	S
CT619	CTL0883	Uncharacterized protein	6.34512	S
CT620	CTL0884	Uncharacterized protein	7.85563	S
CT578	copB	Putative type III secretion system membrane protein	8.04756	S
CT814.1	CTL0186	Putative membrane protein	8.16496	S
CT443	omcB	Large cysteine-rich periplasmic protein	8.67485	S
CT576	scc2 (icrH_1)	Type III secretion chaperone (Low calcium response protein H)	10.3824	S
CT702	CTL0071	Uncharacterized protein	11.3958	S
CT051	CTL0307	Uncharacterized protein	11.8039	S
CT456	tarp	Translocated actin-recruiting phosphoprotein	15.3771	S
CT144	CTL0399	Putative membrane protein	17.0569	S
CT444	omcA	Small cysteine-rich outer membrane protein	17.6281	S
CT875	CTL0255	Uncharacterized protein	17.6702	S
CT143	CTL0398	Uncharacterized protein	18.9883	S
CT084	CTL0339	Phosphatidylcholine-hydrolyzing phospholipase D (PLD) protein	19.5059	S
CT050	CTL0306	Uncharacterized protein	19.9278	S
CT847	CTL0219	Uncharacterized protein	20.3507	S
		σ-54 Associated Genes (1.5-2 Fold Change)
CT #	Name	Function	Fold Change	Genes regulated by Sigma 54 (S = Soules et. al. H = Hatch and Ouellette)
CT559	sctJ (cdsJ/yscJ)	Type III secretion system protein, membrane component	1.51968	H
CT575	mutL	DNA mismatch repair protein MutL	1.94237	H
CT630	cpxR	Atypical response regulator protein ChxR (Transcriptional regulatory protein)	1.92146	S
		σ-66 Associated Genes (> 2 fold change)
CT #	Name	Function	Fold Change	Genes indirectly regulated by Sigma 54, according to Soules et. al.
CT001	CTL0256	Putative membrane protein	2.40503
CT015	phoH	PINc domain-containing protein	2.27427
CT016	CTL0271	Uncharacterized protein	2.07083	S-In
CT041	CTL0297	Putative exported protein	2.2312
CT049	CTL0305	Uncharacterized protein	15.6937
CT054	sucA	2-oxoglutarate dehydrogenase E1 component	3.07034	S-In
CT056	CTL0312	Polyphenol oxidase	2.47739
CT073	CTL0329	Exported protein	18.1774
CT080	ltuB	Late transcription unit B protein	16.5232
CT087	malQ	4-alpha-glucanotransferase	4.4162
CT088	scc1 (sycE)	Type III secretion chaperone	3.55919
CT131	CTL0386	Putative exported protein	4.26368
CT132	CTL0387	Uncharacterized protein	12.8322
CT142	CTL0397	Uncharacterized protein	15.9073
CT163	CTL0419	Putative membrane protein	-2.95135
CT176	dsbB	Probable disulfide formation protein (Disulfide oxidoreductase) (Thiol-disulfide oxidoreductase)	5.40912
CT178	CTL0430	Putative integral membrane protein	4.70701
CT181	CTL0433	Putative exported protein	3.7832
CT203	CTL0455	Uncharacterized protein	2.38378
CT204	CTL0456 ybhI?	Sodium:sulfate symporter	2.02771
CT205	pfkA	Probable ATP-dependent 6-phosphofructokinase (ATP-PFK) (Phosphofructokinase)	2.17154
CT206	CTL0458	Hydrolase_4 domain-containing protein	3.69149
CT212	CTL0464	BFN domain-containing protein	2.46869
CT218	surE	5'-nucleotidase SurE (EC 3.1.3.5) (Nucleoside 5'-monophosphate phosphohydrolase)	2.40375
CT234	CTL0486	Putative membrane transport protein	-1.96437
CT244	CTL0496	Uncharacterized protein	-2.03433
CT248	glgP	Alpha-1,4 glucan phosphorylase (EC 2.4.1.1)	4.21525
CT255	CTL0507	MazG domain-containing protein	2.70277
CT257	CTL0509	Uncharacterized protein	2.22822
CT259	CTL0511	Protein phosphatase 2C	2.16347
CT260	mcsC	Uncharacterized protein	1.95185	S-In
CT262	CTL0514	1,4-dihydroxy-6-naphtoate synthase (EC 4.1.-.-) (Menaquinone biosynthetic enzyme MqnD)	2.42689
CT273	CTL0525	Uncharacterized protein	1.95419
CT286	clpC	ATP-dependent Clp protease	62.3215
CT288	CTL0540	Candidate inclusion membrane protein	2.90252
CT308	atpA	V-type ATP synthase alpha chain (EC 7.1.2.2) (V-ATPase subunit A)	-2.16665
CT311	CTL0563	Putative exported protein	1.97182
CT319	rplK	50S ribosomal protein L11	-2.09779	S-In
CT323	infA2	Translation initiation factor IF-1	-4.46106	S-In
CT362	lysC	Aspartokinase (EC 2.7.2.4)	-2.0143	S-In
CT364	dapB	4-hydroxy-tetrahydrodipicolinate reductase (HTPA reductase) (EC 1.17.1.8)	-1.95459
CT382.1	CTL0638	NOTHING	16.4128
CT389	CTL0645	Putative exported protein	2.33577
CT392	CTL0648 (yprS)	Uncharacterized protein	8.60554
CT401	gltT	Sodium:dicarboxylate symport protein	-1.96472
CT403	CTL0660 (yjfH)	23S rRNA methyltransferase	-2.28584
CT405	ribC	Riboflavin synthase alpha chain	-2.06274
CT412	pmpA	Polymorphic outer membrane protein	-2.1482
CT420	rplU	50S ribosomal protein L21	-2.19553
CT458	CTL0718 (YhhY)	Ribosomal-protein-alanine acetyltransferase	3.21149	S-In
CT459	prfB	Peptide chain release factor 2 (RF-2)	2.22986
CT468	atoC	Two component system response regulator	5.08365
CT495	CTL0756	ADP,ATP carrier protein	-2.12323	S-In
CT500	ndk	Nucleoside diphosphate kinase (NDK) (NDP kinase) (EC 2.7.4.6) (Nucleoside-2-P kinase)	-2.38407
CT511	rplO	50S ribosomal protein L15	-1.98527
CT512	rpsE	30S ribosomal protein S5	-2.08143
CT517	rplX	50S ribosomal protein L24	-2.52573
CT519	rpsQ	30S ribosomal protein S17	-1.96563
CT520	rpmC	50S ribosomal protein L29	-3.60003	S-In
CT522	rpsC	30S ribosomal protein S3	-2.03017
CT523	rplV	50S ribosomal protein L22	-2.33462
CT524	rpsS	30S ribosomal protein S19	-2.15614
CT526	rplW	50S ribosomal protein L23	-2.06063
CT527	rplD	50S ribosomal protein L4	-2.11027
CT537	CTL0799 (yjeE)	Putative nucleotide-binding protein	-2.2629	S-In
CT546	CTL0808	Uncharacterized protein	8.93592
CT565	CTL0828	Putative membrane protein	9.29403
CT569	gspG	General secretion pathway protein G	-3.5024
CT570	gspF	General secretion pathway protein F	-2.00531
CT571	gspE	General secretion pathway protein E	-2.02292
CT573	CTL0836	Putative exported protein	-2.47073	S-In
CT577	CTL0840	Uncharacterized protein	6.07879
CT580	CTL0843	S-adenosylmethionine/S-adenosylhomocysteine transporter (SAM/SAH transporter) (SAMHT)	-2.79603
CT590	CTL0853	Uncharacterized protein	2.56172
CT602	CTL0865	Uncharacterized protein	3.05803
CT610	CTL0874	TENA_THI-4 domain-containing protein	-1.96779
CT611	CTL0875	F420_ligase domain-containing protein	-2.6947
CT612	folA	Dihydrofolate reductase	-2.66253
CT613	folP	2-amino-4-hydroxy-6-hydroxymethyldihydropteridi ne pyrophosphokinase	-2.45697
CT614	folX	7,8-dihydroneopterin aldolase (EC 4.1.2.25)	-2.45624
CT617	rpsT	30S ribosomal protein S20	-1.97407
CT618	CTL0882	Putative membrane protein	-2.36256	S-In
CT621	CTL0885	Uncharacterized protein	2.96592
CT623	CTL0887	Putative exported protein	-2.65217
CT626	rpsD	30S ribosomal protein S4	-2.25323
CT637	aspC_1 (tyrB)	Aminotransferase (EC 2.6.1.-)	-2.04165
CT641	CTL0009 (ygeD)	Putative membrane efflux protein	-2.39518
CT648	CTL0016	Putative membrane protein	-2.31411
CT667	cdsG	TPR_REGION domain-containing protein	2.18055	S-In
CT671	cdsP/yscP	Uncharacterized protein	2.12203
CT672	sctQ (cdsQ/yscQ)	Type III secretion component, basal body	2.03542	S-In
CT677	rrf	Ribosome-recycling factor (RRF) (Ribosome-releasing factor)	-2.25933
CT678	pyrH	Uridylate kinase (UK) (EC 2.7.4.22) (Uridine monophosphate kinase) (UMP kinase) (UMPK)	-1.9745
CT679	tsf	Elongation factor Ts (EF-Ts)	-2.13823
CT680	rpsB	30S ribosomal protein S2	-2.19884
CT684	CTL0053	Uncharacterized protein	-3.15531
CT685	CTL0054	ABC transporter ATP-binding protein	-1.98557
CT689	dppF	ABC transport protein, ATPase component	-2.28424
CT690	dppD	ABC transport protein, ATPase component	-1.96735
CT691	CTL0060	Uncharacterized protein	-2.85964
CT692	CTL0061	Phosphate transporter	-2.38051
CT698	trmE	tRNA modification GTPase MnmE (EC 3.6.-.-)	-2.16329
CT703	engA	GTPase Der (GTP-binding protein EngA)	-2.21058
CT707	tig	Trigger factor (TF) (EC 5.2.1.8) (PPIase)	-2.25984
CT713	ompB (porB)	Outer membrane protein B	4.45243
CT718	fliH	Uncharacterized protein	4.34413
CT723	CTL0092 (yjbC)	Pseudouridine synthase (EC 5.4.99.-)	-2.81598
CT733	CTL0102	Putative exported protein	2.31189
CT743	hctA	Histone H1-like protein Hc1 (18 kDa histone analog)	4.47859
CT751	amn	AMP nucleosidase	2.04354
CT754	CTL0123 (icc)	Metallophos domain-containing protein	1.99342
CT780	CTL0149	Protein disulfide isomerase	2.02267
CT783	CTL0152	Putative exported protein	2.54672	S-In
CT788	CTL0156	Putative exported protein	2.76547	S-In
CT791	uvrC	UvrABC system protein C (Protein UvrC) (Excinuclease ABC subunit C)	2.00182
CT798	glgA	Glycogen synthase (EC 2.4.1.21) (Starch [bacterial glycogen] synthase)	15.4849
CT799	rplY (ctc)	50S ribosomal protein L25 (General stress protein CTC)	-2.17648
CT802	rpsR	30S ribosomal protein S18	-1.9975
CT822	sucD	Succinate--CoA ligase [ADP-forming] subunit alpha (Succinyl-CoA synthetase subunit alpha)	2.88264	S-In
CT827	nrdA	Ribonucleoside-diphosphate reductase (EC 1.17.4.1)	1.98006
CT828	nrdB	Ribonucleoside-diphosphate reductase subunit beta	2.71659
CT834	rpmI	50S ribosomal protein L35	-2.15078
CT837	CTL0209	Uncharacterized protein	2.61355
CT848	CTL0220	Uncharacterized protein	8.60952
CT849	CTL0221	Uncharacterized protein	30.2873
CT858	cpa	Putative exported protease	-2.38154
CT864	xerD	Tyrosine recombinase XerD	2.04301
CT871	pmpG	Polymorphic outer membrane protein	2.417
CT872	pmpH	Polymorphic outer membrane protein	2.20612
CT873	CTL0252	Uncharacterized protein	3.3063
	CTL0337	Putative membrane protein	6.07548
	CTL0426	Uncharacterized protein	7.79603
		σ-66 Associated Genes (1.5<2 fold change)
CT #	Name	Function	Fold Change	Genes indirectly regulated by Sigma 54, according to Soules et. al.
CT636	greA	Transcription elongation factor GreA (Transcript cleavage factor GreA)	-1.59713
CT642	CTL0010	Putative membrane protein	1.89471
CT643	topA	DNA topoisomerase 1 (EC 5.6.2.2) (DNA topoisomerase I)	-1.64626
CT652	recD_1	Exodeoxyribonuclease V alpha chain	-1.60718
CT665	cdsE	Uncharacterized protein	1.94894
CT666	cdsF	Uncharacterized protein	1.86068
CT673	pkn5	Putative serine/threonine-protein kinase (TTSS effector protein)	1.5909
CT674	cdsC/yscC	Type III secretion structural protein (Outer membrane ring)	1.69084
CT681	ompA	Major outer membrane porin (MOMP)	1.58495
CT686	CTL0055	Uncharacterized protein	-1.7924
CT687	sufS (yfhO_1?)	Cysteine desulfurase (EC 2.8.1.7)	-1.61089
CT693	pgk	Phosphoglycerate kinase (EC 2.7.2.3)	1.48676
CT696	CTL0065	Uncharacterized protein	1.82847
CT700	CTL0069	Putative exported protein	-1.49918
CT701	secA	Protein translocase subunit SecA	-1.50829
CT706	clpP_1	ATP-dependent Clp protease proteolytic subunit (EC 3.4.21.92) (Endopeptidase Clp)	-1.47032
CT721	CTL0090 (yfhO_2)	Cysteine desulfurase (EC 2.8.1.7)	1.65303
CT722	pgmA	2,3-bisphosphoglycerate-dependent phosphoglycerate mutase (Phosphoglyceromutase)	1.80187
CT738	CTL0107 (yycJ)	Zn-dependent hydrolase	1.51067
CT748	mfd	Transcription-repair-coupling factor (TRCF) (EC 3.6.4.-)	-1.80864
CT749	alaS	Alanine--tRNA ligase (EC 6.1.1.7) (Alanyl-tRNA synthetase) (AlaRS)	-1.5793
CT769	CTL0138 (ybeB)	Ribosomal silencing factor RsfS	-1.49975
CT770	fabF	3-oxoacyl-[acyl-carrier-protein] synthase 2 (EC 2.3.1.179)	-1.67068
CT781	lysS	Lysine--tRNA ligase (EC 6.1.1.6) (Lysyl-tRNA synthetase) (LysRS)	-1.51386
CT784	rnpA_1	Ribonuclease P protein component (RNase P protein)	-1.87711
CT786	rpmJ (rl36)	50S ribosomal protein L36	-1.8971
CT787	rpsN (rs14)	30S ribosomal protein S14	-1.74912
CT790	CTL0158	Uncharacterized protein	1.67346
CT795	CTL0164	Putative exported protein	-1.89605
CT800	pth	Peptidyl-tRNA hydrolase (PTH) (EC 3.1.1.29)	-1.91174
CT801	rpsF	30S ribosomal protein S6	-1.6434
CT803	rplI	50S ribosomal protein L9	-1.80162
CT805	CTL0174	Putative integral membrane protein	1.8169
CT806	ptr	Exported insulinase/protease	1.47247
CT813	CTL0184	Candidate inclusion membrane protein	-1.77584
CT815	CTL0187 (mrsA_2)	Phosphoglucosamine mutase (EC 5.4.2.10)	1.75263
CT820	ftsY	Signal recognition particle receptor FtsY (SRP receptor)	-1.74461
CT823	htrA	Periplasmic serine endoprotease DegP-like (EC 3.4.21.107)	1.46814
CT833	infC	Translation initiation factor IF-3	-1.76718
CT836	pheS	Phenylalanine--tRNA ligase alpha subunit (Phenylalanyl-tRNA synthetase alpha subunit)	-1.63188
CT843	rpsO	30S ribosomal protein S15	-1.67505
CT854	CTL0227	ABC transporter permease	-1.50034
CT859	ispH (lytB)	4-hydroxy-3-methylbut-2-enyl diphosphate reductase (HMBPP reductase) (EC 1.17.7.4)	-1.71755
CT863	CTL0238	Uncharacterized protein	-1.78041
CT868	CTL0247	Deubiquitinase and deneddylase Dub1 (ChlaDub1) (EC 3.4.22.-)	1.82577
CT874	pmpI	Polymorphic outer membrane protein	1.7298
CT013	cydA	Cytochrome d ubiquinol oxidase subunit I	1.61329
CT014	cydB	Cytochrome d ubiquinol oxidase subunit II	1.79877
CT017	CTL0272	Uncharacterized protein	1.8809
CT025	ffh	Signal recognition particle, subunit FFH/SRP54	-1.66947
CT026	rpsP	30S ribosomal protein S16	-1.79392
CT027	trmD	tRNA (guanine-N(1)-)-methyltransferase	-1.77195
CT028	rplS	50S ribosomal protein L19	-1.51421
CT029	rnhB	Ribonuclease HII (RNase HII) (EC 3.1.26.4)	-1.60642
CT030	gmk	Guanylate kinase (EC 2.7.4.8) (GMP kinase)	-1.65366
CT034	CTL0289 (ytfF?)	Putative membrane transport/efflux protein	1.59978
CT040	ruvB	Holliday junction ATP-dependent DNA helicase RuvB (EC 3.6.4.12)	1.78141
CT052	hemN_2	Heme chaperone HemW	1.80599
CT053	CTL0309	Uncharacterized protein	1.77346
CT078	folD	Bifunctional protein FolD	1.9421
CT079	CTL0335	Putative integral membrane protein	1.83949	S-In
CT091	sctU (cdsU/yscU)	Type III secretion system inner membrane protein	1.50853
CT097	nusA	Transcription termination/antitermination protein NusA	-1.54927
CT102	CTL0357	Putative membrane protein	1.93516
CT110	hsp60_1	60 kDa chaperonin (GroEL protein) (Protein Cpn60)	-1.55616
CT118	incG	Inclusion membrane protein G	-1.53292
CT126	rpsI	30S ribosomal protein S9	-1.50507
CT136	CTL0391	Putative phospholipase-carboxylesterase family protein	1.50418
CT146	dnlJ	DNA ligase (EC 6.5.1.2) (Polydeoxyribonucleotide synthase [NAD(+)])	1.47355
CT171	trpA	Tryptophan synthase alpha chain (EC 4.2.1.20)	-1.64319
CT182	kdsB	3-deoxy-manno-octulosonate cytidylyltransferase	-1.53833
CT197	gcp	tRNA N6-adenosine threonylcarbamoyltransferase	1.51188
CT201	oppD	Oligopeptide transport system ATP-binding protein	1.68498
CT207	pfkA_2	6-phosphofructokinase (EC 2.7.1.-)	1.87328
CT216	xasA	Glutamate/gamma-aminobutyrate antiporter	1.66708
CT217	CTL0469 (ydaO)	ATP_bind_3 domain-containing protein	-1.78873
CT221	CTL0473 (yqfU)	Putative exported protein	-1.61936
CT223	CTL0476	Candidate inclusion membrane protein	-1.82736
CT230	CTL0482	Putative sodium:dicarboxylate symport protein	1.58505
CT236	acpP	Acyl carrier protein (ACP)	1.93145
CT243	lpxD	UDP-3-O-acylglucosamine N-acyltransferase (EC 2.3.1.-)	1.91009
CT254	CTL0506	Inner membrane protein	1.69145
CT261	dnaQ	DNA polymerase III, epsilon chain	1.78443
CT265	accA	Acetyl-coenzyme A carboxylase carboxyl transferase subunit alpha (ACCase subunit alpha)	1.74638
CT266	CTL0518	Uncharacterized protein	1.61579
CT267	ihfA	Integration host factor alpha-subunit	1.7646
CT280	nqrD	Na(+)-translocating NADH-quinone reductase subunit D	1.58114
CT289	CTL0541	Putative membrane protein	1.92063
CT290	CTL0542 (pstN_1?)	PTS-family membrane transport protein IIA component	-1.62288
CT296	CTL0548	Uncharacterized protein	-1.89098
CT305	atpI	V-type sodium ATP synthase subunit I	-1.48358
CT307	atpB	V-type ATP synthase beta chain (V-ATPase subunit B)	-1.79603
CT314	rpoC	DNA-directed RNA polymerase subunit beta	-1.74999
CT315	rpoB	DNA-directed RNA polymerase subunit beta	-1.87196
CT316	rplL	50S ribosomal protein L7/L12	-1.61779
CT317	rplJ	50S ribosomal protein L10	-1.8701
CT318	rplA	50S ribosomal protein L1	-1.8829
CT320	nusG	Transcription termination/antitermination protein NusG	-1.62594
CT328	tpiS	Triosephosphate isomerase (TIM) (TPI)	1.79044
CT329	xseA	Exodeoxyribonuclease 7 large subunit	1.85361
CT333	uvrA	UvrABC system protein A	1.64586
CT341	dnaJ	Chaperone protein DnaJ	-1.71222
CT348	CTL0602 (yjjK)	ABC transporter, ATP-binding component	-1.64302
CT350	CTL0604	Putative lipoprotein	1.45362
CT355	CTL0609	Putative exported protein	-1.63721
CT359	CTL0613	Biotin transporter	-1.53216
CT361	dapA	Dihydrodipicolinate synthase	-1.80268
CT363	asd	Aspartate-semialdehyde dehydrogenase	-1.92431
CT365	CTL0619	Putative integral membrane protein	1.68994	S-In
CT382	aroG	Phospho-2-dehydro-3-deoxyheptonate aldolase	1.74689
CT387	CTL0643	Uncharacterized protein	1.73964
CT397	vacB	Ribonuclease R (RNase R)	-1.5115
CT398	cdsZ	zf-RING_7 domain-containing protein	-1.4876
CT402	CTL0659 (lpxK)	Tetraacyldisaccharide 4'-kinase	-1.85745
CT404	CTL0661	N6-adenine-specific DNA methylase	-1.67463
CT408	lspA	Lipoprotein signal peptidase	1.87225
CT421.1	CTL0679	Uncharacterized protein	-1.47396
CT423	CTL0682	Putative cation efflux protein	1.70597
CT429	CTL0688	Uncharacterized protein	-1.53227
CT435	CTL0694 (cysJ)	Putative oxidoreductase	-1.46292
CT436	rpsJ	30S ribosomal protein S10	-1.59568
CT437	fusA	Elongation factor G (EF-G)	-1.72014
CT438	rpsG	30S ribosomal protein S7	-1.94331
CT453	plsC	1-acyl-sn-glycerol-3-phosphate acyltransferase	1.50008
CT476	CTL0737	Putative exported protein	1.59967
CT491	rho	Transcription termination factor Rho	1.77409
CT492	CTL0753 (yacA)	Dephospho-CoA kinase (EC 2.7.1.24) (Dephosphocoenzyme A kinase)	1.71572
CT498	gidA	tRNA uridine 5-carboxymethylaminomethyl modification enzyme MnmG	-1.80807
CT504	CTL0766	Uncharacterized protein	-1.52944
CT506	rplQ	50S ribosomal protein L17	-1.79824
CT507	rpoA	DNA-directed RNA polymerase subunit alpha	-1.66866
CT508	rpsK	30S ribosomal protein S11	-1.65188
CT509	rpsM	30S ribosomal protein S13	-1.82511
CT510	secY	Protein translocase subunit SecY	-1.72402
CT513	rplR	50S ribosomal protein L18	-1.56187
CT514	rplF	50S ribosomal protein L6	-1.63887
CT515	rpsH	30S ribosomal protein S8	-1.84087
CT516	rplE	50S ribosomal protein L5	-1.75835
CT518	rplN	50S ribosomal protein L14	-1.69123
CT521	rplP	50S ribosomal protein L16	-1.73965
CT525	rplB	50S ribosomal protein L2	-1.86561
CT528	rplC	50S ribosomal protein L3	-1.79048
CT529	CTL0791	Putative membrane protein	-1.91051
CT536	dnaQ2	DNA polymerase III, epsilon chain	-1.69292
CT538	CTL0800	Uncharacterized protein	-1.75772
CT543	hisS	Histidine--tRNA ligase	-1.57141
CT551	dacC	D-alanyl-D-alanine carboxypeptidase	-1.69959
CT572	gspD	General secretion pathway protein D	-1.86433
CT603	ahpC	Thioredoxin peroxidase	-1.7305
CT615	rpoD	RNA polymerase sigma factor SigA Sigma-66	-1.62967
CT627	CTL0891 (yceA)	UPF0176 protein CTL0891	-1.78666
CT631	CTL0895	Uncharacterized protein	-1.69658

## Sheet: Table S7
			Secretion Associated
CT #	CTL #	Name	Function	Fold Change
CT849	CTL0221	CTL0221	Uncharacterized protein	30.2873
CT847	CTL0219	CTL0219	Uncharacterized protein	20.3507
CT050	CTL0306	pls2	Uncharacterized protein	19.9278
CT143	CTL0398	CTL0398	Possible involvment in inflamatory processes	18.9883
CT875	CTL0255	tepP	Regulates in immune signaling early in development	17.6702
CT144	CTL0399	CTL0399	Putative membrane protein	17.0569
CT142	CTL0397	CTL0397	Uncharacterized protein	15.9073
CT049	CTL0305	pls1	Uncharacterized protein	15.6937
CT798	CTL0167	glgA	Glycogen synthase	15.4849
CT456	CTL0716	tarP	Translocated actin-recruiting phosphoprotein	15.3771
CT576	CTL0839	scc2 (lcrH_1)	Type III secretion chaperone (Low calcium response protein H)	10.3824
CT565	CTL0828	CTL0828	Putative membrane protein	9.29403
CT848	CTL0220	CTL0220	Uncharacterized protein	8.60952
CT578	CTL0841	copB	Putative type III secretion system membrane protein	8.04756
CT620	CTL0884	CTL0884	Uncharacterized protein	7.85563
CT619	CTL0883	CTL0883	Uncharacterized protein	6.34512
CT579	CTL0842	copD	Putative type III secretion system protein	5.5294
CT712	CTL0081	CTL0081	Uncharacterized protein	4.9773
CT711	CTL0080	CTL0080	Uncharacterized protein	4.87899
CT718	CTL0087	fliH	Uncharacterized protein	4.34413
CT131	CTL0386	CTL0386	Putative exported protein	4.26368
CT181	CTL0433	CTL0433	Putative exported protein	3.7832
CT088	CTL0343	scc1 (sycE)	Type III secretion chaperone	3.55919
CT719	CTL0088	fliF	Flagellar M-Ring Protein	3.54061
CT564	CTL0827	sctT (cdsT/yscT)	Type III secretion system, membrane protein	3.29374
CT622	CTL0886	CTL0886	Involved in bacterial infectivity and growth	3.12491
CT060	CTL0316	cdsV/flhA	Flagellar biosynthesis protein (Export)	3.11047
CT621	CTL0885	CTL0885	Uncharacterized protein	2.96592
CT089	CTL0344	copN/lcrE	Regulation of the type 3 secretion system	2.96567
CT005	CTL0260	incV	Formation of ER-inclusion MCS; non-vesicle lipid uptake by C. trachomatis	2.91698
CT288	CTL0540	CTL0540	Localizes at inclusion microdomains	2.90252
CT788	CTL0156	CTL0156	Putative exported protein	2.76547
CT783	CTL0152	CTL0152	Putative exported protein	2.54672
CT105	CTL0360	cteG	Modulation of eukaryotic vesicular trafficking	2.43497
CT562	CTL0825	sctR (cdsR/yscR)	Type III secretion system, membrane protein	2.40653
CT203	CTL0455	CTL0455	Uncharacterized protein	2.38378
CT733	CTL0102	CTL0102	Putative exported protein	2.31189
CT090	CTL0345	lcrD	Low calcium response protein D (Predicted to be part of the TTSS apparatus)	2.27734
CT274	CTL0526	CTL0526	TPR_REGION domain-containing protein	2.2772
CT041	CTL0297	CTL0297	Putative exported protein	2.2312
CT667	CTL0036	cdsG	TPR_REGION domain-containing protein	2.18055
CT561	CTL0824	sctL (cdsL/yscL)	Type III secretion system protein	2.17431
CT671	CTL0040	cdsP/yscP	Uncharacterized protein	2.12203
CT672	CTL0041	sctQ (cdsQ/yscQ)	Type III secretion component, basal body	2.03542
CT311	CTL0563	CTL0563	Putative exported protein	1.97182
CT260	CTL0512	mcsC	Uncharacterized protein	1.95185
			T3SS Homologues
			Inclusion Membrane Proteins
			Effector Proteins
			Chaperones

## Sheet: Table S8
Plasmid	Relevant genotype	Ori	Source of reference
pBOMBL(clpC_6xH)::L2	bla PNm::gfp Ptet::clpC_6xH	pUC19	[23]
pBOMBL(clpCmut_6xH)::L2	bla PNm::gfp Ptet::clpCE306A, E644A_6xH	pUC19	[23]
pBOMBL::L2	aadA PNm::gfp Ptet::mCherry	pUC19	[23]
pBOMBL12CRia(clpC)::L2	aadA PNm::gfp Ptet::As_dCas12vaa PdnaKmut::As_crRNA_clpC	pUC19	[23]
pBOMBL(clpC_6xH)::L2	aadA PNm::gfp Ptet::clpC_6xH	pUC19	[23]
pBOMBL(clpCmut_6xH)::L2	aadA PNm::gfp Ptet::clpCE306A, E644A_6xH	pUC19	[23]
E. coli strain	Relevant genotype	Source of reference
DH10β	Δ(ara-leu) 7697 araD139 fhuA ΔlacX74 galK16 galE15 ϕ80dlacZΔM15 (e14-) recA1 relA1 endA1 nupG rpsL (StrR) rph spoT1 Δ(mrr-hsdRMS-mcrBC)	New England BioLabs
Primer name	Sequence	Features	Usage
ct286 clpC qPCR F	CTCTTCCTCCATCACTCCTAGA	Forward qPCR primer	For qPCR of clpC
ct286 clpC qPCR R	AGGTTTATCTCCGCCCAAAG	Reverse qPCR primer	For qPCR of clpC
Ct446 euo qPCR F	CGAAGACTACTCGTTGGGAAATA	Forward qPCR primer	For qPCR of euo
Ct446 euo qPCR R	AACAGAAGCTCTCCTTGATAAGT	Reverse qPCR primer	For qPCR of euo
Ct441 clpP1 qPCR F	GATGCTGGGTTTGCTGTTTG	Forward qPCR primer	For qPCR of gDNA
Ct441 clpP1 qPCR R	CAGATCCCATAGATGCTGCTAAA	Reverse qPCR primer	For qPCR of gDNA
pgp4 qPCR F	TTCTCCCTTAGAACTCTACCATAAA	Forward qPCR primer	For qPCR of pgp4 and pDNA
pgp4 qPCR R	GAACAGGAGAGTCTGGGAATAA	Reverse qPCR primer	For qPCR of pgp4 and pDNA
Ct798 glgA qPCR F	GAGCAGAAAGGTCCTCACTTTA	Forward qPCR primer	For qPCR of glgA
Ct798 glgA qPCR R	TCCCGTAGCAGGTACCTATAAT	Reverse qPCR primer	For qPCR of glgA
Ct743 hctA qPCR F	AAGCTAAAGCTGCTGCTAAGA	Forward qPCR primer	For qPCR of hctA
Ct743 hctA qPCR R	GTTGGTTTGACCTTTGCTTTAGT	Reverse qPCR primer	For qPCR of hctA
Ct046 hctB qPCR F	AACTGTAGCAGCTCGTAAGC	Forward qPCR primer	For qPCR of hctB
Ct046 hctB qPCR R	TTTGCGAGCTACAGTCTTCTT	Reverse qPCR primer	For qPCR of hctB
Ct042 glgX qPCR F	CCCTCTCGCCGTTATACTTATG	Forward qPCR primer	For qPCR of glgX
Ct042 glgX qPCR R	GCCTTCAAAGCCTGTATGATTG	Reverse qPCR primer	For qPCR of glgX
Ct248 glgP qPCR F	CCGATGAATGGTTGCGTTATG	Forward qPCR primer	For qPCR of glgP
Ct248 glgP qPCR R	CTACCTCTTGAGTCGATGCTATG	Reverse qPCR primer	For qPCR of glgP
Ct049 pls1 qPCR F	GCAGCTTCTGTAGGGATTGT	Forward qPCR primer	For qPCR of pls1
Ct049 pls1 qPCR R	CTTCTCCTGAACCAGCATACTT	Reverse qPCR primer	For qPCR of pls1
Ct456 tarP qPCR F	CTAGCGATTACGAGCGATAA	Forward qPCR primer	For qPCR of tarP
Ct456 tarP qPCR R	CTGCACCACCACTCGTATTT	Reverse qPCR primer	For qPCR of tarP
Ct576 lcrH/scc2 qPCR F	CGACGTCCTCCTTGAAGAAAT	Forward qPCR primer	For qPCR of lcrH/scc2
Ct576 lcrH/scc2 qPCR R	TGAGGTTTGGAGGCTGTTAAG	Reverse qPCR primer	For qPCR of lcrH/scc2
IBS1/2_glgA	AAAAAAGCTTATAATTATCCTTATTCCGCTTTTGCGTGCGCCCAGATAGGGTG	glgA targeting oligonucluodies	Modification of pACT vector
EBS1_glgA	CAGATTGTACAAATGTGGTGATAACAGATAAGTCTTTTGCGCTAACTTACCTTTCTTTGT	glgA targeting oligonucluodies	Modification of pACT vector
EBS2_glgA	TGAACGCAAGTTTCTAATTTCGATTCGGAATCGATAGAGGAAAGTGTCT	glgA targeting oligonucluodies	Modification of pACT vector
IBS1/2_glgP	AAAAAAGCTTATAATTATCCTTAGAGCTCGATTGGGTGCGCCCAGATAGGGTG	glgP targeting oligonucluodies	Modification of pACT vector
EBS1_glgP	CAGATTGTACAAATGTGGTGATAACAGATAAGTCGATTGGGATAACTTACCTTTCTTTGT	glgP targeting oligonucluodies	Modification of pACT vector
EBS2_glgP	TGAACGCAAGTTTCTAATTTCGATTAGCTCTCGATAGAGGAAAGTGTCT	glgP targeting oligonucluodies	Modification of pACT vector
pET26b-glgA F	ACGC-GTCGAC-ATGAAAATTATTCACACAGCTATC	Forward PCR primer	Screen for glgA gene interruption
pET26b-glgA R	CCGCTCGAGTTGTTTATAAATTTCTAAATATTTATTG	Reverse PCR primer	Screen for glgA gene interruption
pET26b-glgP F	CGC-GGATCC-G-ATGTATTTCGATCGGACAAAGAT	Forward PCR primer	Screen for glgP gene interruption
pET26b-glgP R	CCGCTCGAGAGAAGTTGGTCGGGAAACATT	Reverse PCR primer	Screen for glgP gene interruption	Source of reference
clpC/(pBOMBL)/5’ LIC	aaagatcttcacacaggacatctgcATGTTTGAGAAGTTTACCAATC	Lower case for plasmid overlap construction	For amplification of clpC and clpCmut into pBOMBL	[23]
clpC(6xHis)/(pBOMB/L)/3’ LIC	acatatttgaatggtcgaccggtacttaatggtgatggtgatggtgTGATTCATCAGCTGTAA	Lower case for plasmid overlap construction, italic for addition of 6xHis to clpC	For amplification of clpC and clpCmut with a 6xHis tag into pBOMBL	[23]
gBlock Name	Sequence	Features	Usage	Source of reference
clpC crRNA	tgtgaaagtgggtcttaagacgtcggtactgcatgtgacgcacgtagatcatgcaTTCACCGGTGGAGACGGTTTTCTTATAATGACACCTAATTTCTACTCTTGTAGATCCAATCGCGCAAAGCAAGTGACAAATAAAACGAAAGGCTCAGTCGAAAGACTGGGCCTTTCGTTTTATcaacagcggtctactgaatctgagctagtgcgtgatataattaaaattatattca	Lower case for plasmid overlap and spacer, italicized for PdnaKmut promoter sequence, underlined for crRNA scaffold, bold for clpC targeting sequence, Upper case for rrnB1 terminator	For CRISPRi knockdown of clpC	[23]
